# Supplementary material for: Age-related divergence of circulating immune responses in patients with solid tumors treated with immune checkpoint inhibitors
Source: Nat Commun. 2025 Apr 21;16:3531. doi: 10.1038/s41467-025-58512-z (PMC12012091; doi:10.1038/s41467-025-58512-z)
Supplement: Supplementary file 3 — Supplementary Data 1 [file 41467_2025_58512_MOESM3_ESM.xlsx]

## Sheet: Supplementary Data 1
Mass	Metal	Antigen	Clone	Dilution Factor	Source	Custom	Chemokine cocktail	Surface cocktail	Intracellular cocktail	Barcode	Cell ID
89	Yt	CD45	HI30	200	Standard BioTools™					X
103	Rh	Cell ID - Intercalator	not applicable	500	Standard BioTools™						X
110	Cd	CD45	HI30	200	Standard BioTools™					X
111	Cd	CD45	HI30	200	Standard BioTools™					X
112	Cd	CD45	HI30	200	Standard BioTools™					X
113	Cd	CD45	HI30	200	Standard BioTools™					X
114	Cd	CD45	HI30	200	Standard BioTools™					X
116	Cd	CD45	HI30	200	Standard BioTools™					X
141	Pr	CCR6	G034E3	120	Standard BioTools™		X
142	Nd	CD19	HIB19	100	Standard BioTools™			X
143	Nd	HLA-DR	L243	200	Standard BioTools™			X
144	Nd	CCR5	NP-6G4	120	Standard BioTools™		X
145	Nd	CD4	RPA-T4	200	Standard BioTools™			X
146	Nd	CD8	RPA-T8	200	Standard BioTools™			X
147	Sm	Tbet	4B10	100	Biolegend®	X			X
148	Nd	CD16	3G8	200	Standard BioTools™			X
149	Sm	CD25	2A3	400	Standard BioTools™			X
150	Nd	OX40	ACT35	200	Standard BioTools™			X
151	Eu	CD2	TS1/8	400	Standard BioTools™			X
152	Sm	CCR3	5E8	100	Biolegend®	X	X
153	Eu	TIM3	F38-2E2	100	Standard BioTools™			X
154	Sm	CCR10	6588-5	100	Biolegend®	X	X
155	Gd	CD56	B159	400	Standard BioTools™			X
156	Gd	PDL-1	29E3.2A3	100	Standard BioTools™			X
158	Gd	Gata-3	TWAJ	100	eBioscience	X			X
159	Tb	CCR7	G043H7	120	Standard BioTools™		X
160	Gd	CD28	CD28.2	200	Standard BioTools™			X
161	Dy	CTLA4	14D3	200	Standard BioTools™			X	X
162	Dy	Foxp3	PCH101	133	Standard BioTools™				X
163	Dy	CXCR3	G025H7	120	Standard BioTools™		X
164	Dy	CCR4	L291H4	100	Biolegend®	X	X
165	Ho	CD45RO	UCHL1	100	Standard BioTools™			X
166	Er	NKG2D	ON72	200	Standard BioTools™			X
167	Er	CD27	O323	200	Standard BioTools™			X
168	Er	RORy	4G419	100	Thermofisher	X			X
169	Tm	CD45RA	HI100	400	Standard BioTools™			X
170	Er	CD3	UCHT1	200	Standard BioTools™			X
171	Yb	Granzyme B	GB11	66	Standard BioTools™				X
172	Yb	Ki67	B56	66	Standard BioTools™				X
173	Yb	CD137	4B4-1	200	Standard BioTools™			X
174	Yb	PD-1	EH12.2H7	100	Standard BioTools™			X
175	Lu	LAG3	11C3C65	100	Standard BioTools™			X
176	Yb	CD127	A019D5	100	Standard BioTools™			X
194-198	Pt	Cell ID - Cisplatin	not applicable	1000	Standard BioTools™						X
209	Bi	TIGIT	MBSA43	100	Standard BioTools™			X
