# Supplementary material for: Age-related divergence of circulating immune responses in patients with solid tumors treated with immune checkpoint inhibitors
Source: Nat Commun. 2025 Apr 21;16:3531. doi: 10.1038/s41467-025-58512-z (PMC12012091; doi:10.1038/s41467-025-58512-z)
Supplement: Supplementary file 4 — Supplementary Data 2 [file 41467_2025_58512_MOESM4_ESM.xlsx]

## Sheet: Supplementary Data 2
Group	Cluster	Key Markers	Further Subtyping
TcEFF	TcEFF_I	CD2+CD3+CD8+GZMB+TBET+CD28+TIGIT+	CCR5+KI67+CD27+
TcEFF	TcEFF_II	CD2+CD3+CD8+GZMB+TBET+	CCR5+KI67+CXCR3+CCR4+CCR3+NKG2D+
TcEFF	TcEFF_III	CD2+CD3+CD8+GZMB+TBET+	NKG2D+CD45RA+CCR5+
TcEM	TcEM	CD2+CD3+CD8+CD45RO+CD127+	CD27+CD28+CCR5+TBET+NKG2D+
TcCM	TcCM	CD2+CD3+CD8+CD45RO+CD127+CCR7+CD27+	CD28+NKG2D+
TcN	TcN	CD2+CD3+CD8+CD45RA+CD127+CCR7+	CD27+CD28+NKG2D+
Th1	Th1	CD2+CD3+CD4+GZMB+	TBET+CCR5+
Th2	Th2	CD2+CD3+CD4+GATA3+CD45RO+	CD28+CCR4+CCR5+PD1+
Th2EM	Th2EM	CD2+CD3+CD4+GATA3+CD45RO+CD127+	CD28+
Th2CM	Th2CM_I	CD2+CD3+CD4+GATA3+CD45RO+CD127+CCR7+	CD28+CD27+OX40+CCR3+
Th2CM	Th2CM_II	CD2+CD3+CD4+GATA3+CD45RO+CD127+CCR7+	CD28+CD27+CCR4+
Th17	Th17	CD2+CD3+CD4+RORY+CD45RO+	KI67+CTLA4+PD1+CD28+CCR5+
Th17	Th17	CD2+CD3+CD4+RORY+CD45RO+	KI67+CTLA4+PD1+CD28+CCR4+CCR5+41BB+
Treg	Treg	CD2+CD3+CD4+CD45RO+FOXP3+CTLA4+CD25+	TIGIT+CD27+CD28+CCR4+
ThN	ThN	CD2+CD3+CD4+CD45RA+CD127+CCR7+CD27+	CD28+
DNT	DNT_I	CD2+CD3+CD45RA+	CD27+CD28+TIGIT+KI67+CCR5+
DNT	DNT_II	CD2+CD3+CD45RA+	CD127+CCR7+CD27+CD28+NKG2D+
DNT	DNT_III	CD2+CD3+	CD127+CCR5+CCR3+GZMB+
DNT	DNT_III	CD2+CD3+	CD127+CCR5+NKG2D+TBET+GZMB+
DNT	DNT_IV	CD2+CD3+CD45RA+	CCR5+NKG2D+TIGIT+
DNT	DNT_V	CD2+CD3+CD45RA+	TBET+GZMB+NKG2D+TIGIT+
NK	NK_I	CD2+CD45RA+CD56+GZMB+	NKG2D+CCR3+KI67+CXCR3+CCR4+
NK	NK_II	CD2+CD45RA+CD56+GZMB+	NKG2D+
NK	NK_III	CD2+CD56+CD45RA+	NKG2D+
B	B_I	CD45RA+CD19+HLADR+	CCR6+CCR7+
B	B_II	CD45RA+CD19+HLADR+	KI67+CD27+
Myeloid	Myeloid	HLADR+ CD3-
UA	UA	Too little information or multiplet
