# Supplementary material for: Age-related divergence of circulating immune responses in patients with solid tumors treated with immune checkpoint inhibitors
Source: Nat Commun. 2025 Apr 21;16:3531. doi: 10.1038/s41467-025-58512-z (PMC12012091; doi:10.1038/s41467-025-58512-z)
Supplement: Supplementary file 7 — Source Data [file 41467_2025_58512_MOESM7_ESM.xlsx]

## Sheet: Fig 1
Fig 1B							Fig 1C
Young Group							Young Group
Group	Number at Risk	Status	Event Free Rate	Time (Months)			Group	Number at Risk	Status	Survival Rate	Time (Months)
Young	44	event	0.977273	0.263014			Young	44	deceased	0.977273	0.29589
Young	43	event	0.954545	0.29589			Young	43	deceased	0.954545	1.05205
Young	42	event	0.931818	1.01918			Young	42	censored	0.954545	1.18356
Young	41	event	0.909091	1.05205			Young	41	censored	0.954545	1.21644
Young	40	censored	0.909091	1.18356			Young	40	deceased	0.930682	1.34795
Young	39	event	0.885781	1.21644			Young	39	deceased	0.906818	1.44658
Young	38	event	0.839161	1.34795			Young	38	censored	0.906818	1.74247
Young	38	event	0.839161	1.34795			Young	37	deceased	0.88231	2.59726
Young	36	event	0.815851	1.38082			Young	36	deceased	0.857801	3.15616
Young	35	event	0.792541	1.4137			Young	35	censored	0.857801	3.45205
Young	34	event	0.769231	1.77534			Young	34	deceased	0.832572	3.58356
Young	33	event	0.745921	1.87397			Young	33	censored	0.832572	3.68219
Young	32	event	0.722611	1.9726			Young	33	censored	0.832572	3.68219
Young	31	event	0.699301	2.26849			Young	31	censored	0.832572	4.17534
Young	30	event	0.675991	2.30137			Young	30	censored	0.832572	4.33973
Young	29	event	0.652681	2.33425			Young	30	censored	0.832572	4.33973
Young	28	event	0.629371	2.4			Young	28	deceased	0.802837	4.86575
Young	27	event	0.606061	2.63014			Young	27	censored	0.802837	5.2274
Young	26	event	0.582751	2.69589			Young	26	censored	0.802837	5.68767
Young	25	event	0.559441	2.79452			Young	25	censored	0.802837	5.72055
Young	24	event	0.536131	3.09041			Young	24	censored	0.769385	5.75342
Young	23	event	0.512821	3.3863			Young	24	deceased	0.769385	5.75342
Young	22	censored	0.48951	3.45205			Young	22	censored	0.769385	6.01644
Young	22	event	0.48951	3.45205			Young	21	censored	0.769385	6.2137
Young	20	event	0.465035	3.71507			Young	20	censored	0.769385	7.06849
Young	19	event	0.440559	3.74795			Young	19	deceased	0.728891	7.13425
Young	18	event	0.416084	4.01096			Young	18	censored	0.728891	7.33151
Young	17	event	0.391608	4.17534			Young	17	censored	0.728891	8.08767
Young	16	event	0.367133	4.8			Young	16	censored	0.728891	8.41644
Young	15	event	0.342657	5.06301			Young	15	censored	0.728891	8.81096
Young	14	event	0.318182	5.72055			Young	14	censored	0.728891	9.10685
Young	13	censored	0.318182	5.75342			Young	13	censored	0.728891	9.43562
Young	12	censored	0.318182	6.01644			Young	12	censored	0.728891	10.0274
Young	11	event	0.289256	6.44384			Young	11	censored	0.728891	11.211
Young	10	event	0.260331	7.46301			Young	10	censored	0.728891	12.1973
Young	9	censored	0.260331	8.41644			Young	9	censored	0.728891	12.2959
Young	8	censored	0.260331	9.43562			Young	8	censored	0.728891	12.3945
Young	7	event	0.22314	11.2767			Young	7	censored	0.728891	12.4274
Young	6	event	0.18595	12.1644			Young	6	censored	0.728891	12.526
Young	5	censored	0.18595	12.1973			Young	5	censored	0.728891	12.8877
Young	4	censored	0.18595	12.2959			Young	4	censored	0.728891	13.1178
Young	3	censored	0.18595	12.3945			Young	3	censored	0.728891	13.5781
Young	2	censored	0.18595	13.5781			Young	2	censored	0.728891	13.7096
Young	1	censored	0.18595	16.5699			Young	1	censored	0.728891	16.5699
Aged Group							Aged Group
Group	Number at Risk	Status	Event Free Rate	Time (Months)			Group	Number at Risk	Status	Survival Rate	Time (Months)
Aged	52	event	0.980769	0			Aged	52	deceased	0.980769	0.263014
Aged	51	censored	0.980769	0.690411			Aged	51	censored	0.980769	0.690411
Aged	50	event	0.961154	0.986301			Aged	50	censored	0.980769	1.44658
Aged	49	event	0.941538	1.38082			Aged	49	censored	0.980769	2.13699
Aged	48	event	0.921923	1.44658			Aged	48	deceased	0.960337	2.46575
Aged	47	event	0.902308	1.47945			Aged	47	censored	0.960337	2.89315
Aged	46	event	0.882692	1.57808			Aged	46	censored	0.960337	2.9589
Aged	45	event	0.863077	1.61096			Aged	45	deceased	0.917655	3.09041
Aged	44	event	0.843462	1.67671			Aged	45	deceased	0.917655	3.09041
Aged	43	event	0.823846	2.03836			Aged	43	censored	0.917655	3.3863
Aged	42	event	0.784615	2.07123			Aged	42	censored	0.917655	4.01096
Aged	42	event	0.784615	2.07123			Aged	41	censored	0.917655	4.07671
Aged	40	event	0.745385	2.13699			Aged	40	censored	0.917655	4.17534
Aged	40	event	0.745385	2.13699			Aged	39	censored	0.917655	4.33973
Aged	38	event	0.725769	2.26849			Aged	38	deceased	0.893506	4.47123
Aged	37	event	0.686538	2.30137			Aged	37	censored	0.893506	4.53699
Aged	37	event	0.686538	2.30137			Aged	36	deceased	0.868686	4.63562
Aged	35	event	0.666923	2.4			Aged	35	censored	0.868686	4.83288
Aged	34	event	0.647308	2.56438			Aged	34	censored	0.868686	5.3589
Aged	33	event	0.627692	2.8274			Aged	33	censored	0.868686	5.39178
Aged	32	event	0.608077	3.02466			Aged	32	censored	0.868686	5.52329
Aged	31	event	0.588462	4.07671			Aged	31	deceased	0.840664	5.62192
Aged	30	event	0.568846	4.14247			Aged	30	deceased	0.812642	5.95068
Aged	29	censored	0.549231	4.17534			Aged	29	censored	0.812642	6.2137
Aged	29	event	0.549231	4.17534			Aged	28	censored	0.812642	7.06849
Aged	27	event	0.528889	4.30685			Aged	27	censored	0.812642	7.10137
Aged	26	event	0.508547	4.99726			Aged	26	censored	0.812642	7.26575
Aged	25	censored	0.508547	5.3589			Aged	25	censored	0.812642	7.56164
Aged	24	event	0.487358	5.39178			Aged	24	censored	0.812642	7.95616
Aged	23	censored	0.487358	5.52329			Aged	23	censored	0.812642	7.98904
Aged	22	event	0.465205	6.14795			Aged	22	censored	0.812642	8.1863
Aged	21	censored	0.465205	6.2137			Aged	21	censored	0.812642	8.48219
Aged	20	event	0.441945	6.44384			Aged	20	censored	0.812642	8.87671
Aged	19	event	0.418684	6.83836			Aged	19	censored	0.812642	9.40274
Aged	18	event	0.395424	7.16712			Aged	18	deceased	0.767495	9.6
Aged	17	censored	0.395424	7.26575			Aged	17	censored	0.767495	10.2247
Aged	16	censored	0.395424	7.56164			Aged	16	censored	0.767495	10.2575
Aged	15	censored	0.395424	8.1863			Aged	16	censored	0.767495	10.2575
Aged	14	event	0.36718	8.94247			Aged	14	censored	0.767495	10.5534
Aged	13	censored	0.36718	10.2247			Aged	13	censored	0.767495	11.5068
Aged	12	event	0.336581	11.0466			Aged	12	censored	0.767495	11.737
Aged	11	censored	0.336581	11.5068			Aged	11	censored	0.767495	11.7699
Aged	10	censored	0.336581	11.737			Aged	10	censored	0.767495	11.8685
Aged	9	censored	0.336581	11.8685			Aged	9	censored	0.767495	12.0986
Aged	8	censored	0.336581	12.0986			Aged	8	censored	0.767495	12.1315
Aged	7	censored	0.336581	12.1315			Aged	7	censored	0.767495	12.1973
Aged	6	censored	0.336581	12.1973			Aged	6	censored	0.767495	12.4932
Aged	5	censored	0.336581	12.4932			Aged	6	censored	0.767495	12.4932
Aged	5	censored	0.336581	12.4932			Aged	4	censored	0.767495	14.5315
Aged	3	censored	0.336581	14.5315			Aged	4	censored	0.767495	14.5315
Aged	3	censored	0.336581	14.5315			Aged	2	censored	0.767495	15.189
Aged	1	censored	0.336581	15.189			Aged	1	censored	0.767495	16.5699
Fig 1D				Fig 1E					Fig 1F							Fig 1G
Group	Best objective response status	count		Group	irae	count			Young Group							Young Group
Young	CR/PR	9		Young	yes	19			Group	Number at Risk	Status	Event Rate	Time (Months)			Group	TMB
Young	SD/PD	30		Young	no	31			Young	50	event	0.04	0.19726			Young	0
Aged	CR/PR	17		Aged	yes	30			Young	50	event	0.04	0.19726			Young	1
Aged	SD/PD	31		Aged	no	24			Young	48	censored	0.04	0.29589			Young	1.2
		p = 0.25				p=0.08			Young	47	event	0.0604255	0.493151			Young	2
									Young	46	event	0.0808511	0.657534			Young	2
									Young	45	event	0.101277	0.690411			Young	2.64
									Young	44	event	0.121702	0.789041			Young	2.65
									Young	43	censored	0.121702	1.05205			Young	3.52
									Young	42	censored	0.121702	1.18356			Young	4
									Young	41	censored	0.121702	1.21644			Young	4.48
Fig 1H				Fig 1I					Young	40	censored	0.121702	1.34795			Young	5.29
Group	MSI-H.dMMR_status	count		Group	PDL1 expression classification	count			Young	39	censored	0.121702	1.44658			Young	5.4
Young	Yes	2		Young	high	6			Young	38	event	0.144815	1.51233			Young	6
Young	No	13		Young	low	5			Young	37	event	0.167928	1.80822			Young	6.15
Aged	Yes	2		Young	none	7			Young	36	event	0.214155	2.07123			Young	6.15
Aged	No	19		Aged	high	7			Young	36	event	0.214155	2.07123			Young	6.15
		p>0.99		Aged	low	5			Young	34	event	0.237268	2.16986			Young	6.18
				Aged	none	3			Young	33	event	0.260381	3.09041			Young	9
						p=0.56			Young	32	censored	0.260381	3.15616			Young	9.67
									Young	31	censored	0.260381	3.22192			Young	11.43
									Young	30	event	0.285035	3.35342			Young	12.1
									Young	29	censored	0.285035	3.45205			Young	12.55
									Young	28	censored	0.285035	3.58356			Young	13
									Young	27	censored	0.285035	3.68219			Young	15
									Young	27	censored	0.285035	3.68219			Young	15.8
									Young	25	event	0.313633	3.91233			Young	19
									Young	24	censored	0.313633	4.17534
									Young	23	censored	0.313633	4.33973			Aged Group
									Young	23	censored	0.313633	4.33973			Group	TMB
									Young	21	censored	0.313633	5.68767			Aged	0.88
									Young	20	censored	0.313633	5.72055			Aged	1
									Young	19	censored	0.313633	5.75342			Aged	1.32
									Young	18	censored	0.313633	6.01644			Aged	1.54
									Young	17	event	0.354008	6.67397			Aged	1.54
									Young	16	event	0.394382	7.00274			Aged	2.07
									Young	15	censored	0.394382	7.06849			Aged	3
									Young	14	censored	0.394382	7.13425			Aged	3
									Young	13	censored	0.394382	7.33151			Aged	4
									Young	12	censored	0.394382	8.41644			Aged	4
									Young	11	event	0.449438	8.67945			Aged	4
									Young	10	event	0.504495	9.13973			Aged	4
									Young	9	censored	0.504495	10.0274			Aged	5
									Young	8	event	0.566433	11.1123			Aged	5.36
									Young	7	censored	0.566433	11.737			Aged	6
									Young	6	censored	0.566433	12.0986			Aged	6.15
									Young	5	censored	0.566433	12.3945			Aged	8
									Young	4	censored	0.566433	12.526			Aged	8
									Young	3	censored	0.566433	12.8877			Aged	10
									Young	2	censored	0.566433	13.1178			Aged	10.5
									Young	1	censored	0.566433	16.5699			Aged	14.95
																Aged	15
									Aged Group							Aged	18
									Group	Number at Risk	Status	Event Rate	Time (Months)			Aged	20
									Aged	54	censored	0	0.263014
									Aged	53	event	0.0188679	0.657534
									Aged	52	event	0.0377358	0.690411
									Aged	52	censored	0.0377358	0.690411
									Aged	50	event	0.0569811	0.723288
									Aged	49	event	0.0762264	0.920548
									Aged	48	event	0.114717	1.05205
									Aged	48	event	0.114717	1.05205
									Aged	46	event	0.133962	1.15068
									Aged	45	event	0.153208	1.18356
									Aged	44	event	0.172453	1.21644
									Aged	43	event	0.191698	1.38082
									Aged	42	event	0.210943	1.51233
									Aged	41	event	0.230189	1.77534
									Aged	40	event	0.249434	2.13699
									Aged	39	event	0.268679	2.30137
									Aged	38	event	0.287925	2.76164
									Aged	37	event	0.30717	2.79452
									Aged	36	censored	0.326415	2.89315
									Aged	36	event	0.326415	2.89315
									Aged	34	event	0.346226	2.92603
									Aged	33	censored	0.346226	2.9589
									Aged	32	event	0.366657	3.02466
									Aged	31	censored	0.366657	3.09041
									Aged	31	censored	0.366657	3.09041
									Aged	29	event	0.388496	3.15616
									Aged	28	censored	0.388496	3.3863
									Aged	27	event	0.433793	3.45205
									Aged	27	event	0.433793	3.45205
									Aged	25	censored	0.433793	4.01096
									Aged	24	censored	0.433793	4.33973
									Aged	23	censored	0.433793	4.53699
									Aged	22	censored	0.433793	4.63562
									Aged	21	censored	0.433793	4.83288
									Aged	20	event	0.462103	5.03014
									Aged	19	censored	0.462103	5.39178
									Aged	18	event	0.491986	6.27945
									Aged	17	event	0.52187	6.87123
									Aged	16	censored	0.52187	7.06849
									Aged	15	censored	0.52187	7.10137
									Aged	14	censored	0.52187	7.33151
									Aged	13	censored	0.52187	7.56164
									Aged	12	event	0.561714	7.95616
									Aged	11	censored	0.561714	7.98904
									Aged	10	censored	0.561714	8.48219
									Aged	9	event	0.659111	9.20548
									Aged	9	event	0.659111	9.20548
									Aged	7	censored	0.659111	9.40274
									Aged	6	event	0.715926	9.63288
									Aged	5	censored	0.715926	10.5534
									Aged	4	event	0.786944	11.0137
									Aged	3	censored	0.786944	11.5068
									Aged	2	censored	0.786944	14.5315
									Aged	2	censored	0.786944	14.5315

## Sheet: Fig2
Fig 2A
Group	IL-2	IL-12p70	IL-12p40	IFN-γ	TNF-α	IL-4	IL-5	IL-9	IL-13	IL-25	IL-6	IL-17a	IL-17f	IL-22	IL-10	IL-8	CCL2	CCL3	CCL4	CCL5	CXCL9	CXCL10	IL-1α	IL-1β	IL-1Ra	IL-3	IL-15	IL-18	G-CSF	GM-CSF	VEGF-A	sCD40L
Young	3.22882	2.36933	7.14924	0.228973	4.17313	-0.697827	4.23611	5.05155	4.47887	10.9779	2.59694	5.29425	5.22953	3.86997	2.43829	1.69822	8.35986	4.93899	4.765	11.4915	11.3412	7.40242	7.79578	5.57183	4.26866	0.35727	3.45615	6.33378	6.01569	2.58472	1.46205	9.55484
Young	-0.639355	1.67084	4.06781	1.85599	5.35544	-0.535332	0.815575	3.99349	4.45154	10.0188	6.98925	1.81967	5.0093	5.20633	4.63517	5.02104	8.82155	4.13175	4.33414	10.814	10.3056	7.76281	4.93088	1.81967	4.15381	0.344828	1.83996	8.44332	4.52356	1.34369	3.50208	6.86901
Young	-0.749038	1.72814	7.17642	0.171207	4.64501	1.52607	1.31034	4.21428	5.30111	8.95187	0.475085	0.0186342	4.99761	3.79556	2.37573	2.15381	9.6143	4.22705	4.29057	12.1982	11.9122	7.95041	6.39905	3.18222	4.49442	0.369606	2.29278	7.93109	5.99548	3.24123	3.96162	9.26545
Young	-0.639355	1.67084	5.02813	0.284514	3.61471	-0.643856	1.33914	3.99349	2.36933	6.75462	1.84398	0.173767	5.0093	3.94073	1.58015	0.31034	6.28725	4.13175	4.42559	10.4911	9.51355	7.54736	4.93088	0.871844	2.98368	0.344828	1.69866	6.26191	3.8679	1.34369	1.90689	7.05539
Young	-0.529073	1.69421	3.64616	0.255803	2.65076	-0.682696	1.81558	1.809	4.98514	7.09698	0.847997	0.144046	4.99589	3.37448	1.40817	0.526069	8.6732	4.97636	4.47832	11.2169	10.1453	6.38888	4.85893	0.575312	3.04858	0.360645	1.70354	6.06996	6.97005	3.47573	1.55041	6.84109
Young	-0.621488	1.66266	4.80374	2.66084	2.68415	-0.562772	-0.304006	2.05624	2.3202	7.50649	0.275007	0.0271541	5.03228	6.04089	1.40654	0.575312	8.99952	5.24679	4.84147	11.2049	11.1253	6.51096	4.88894	0.606916	0.879706	0.360645	1.71414	7.3918	4.55471	3.4822	1.6248	5.9808
Young	-0.639355	1.67084	4.29131	1.27501	4.848	-0.643856	2.07382	3.99349	2.36933	8.01251	3.2854	0.173767	5.0093	3.94073	1.88753	2.42492	9.2489	4.13175	4.65421	10.377	10.3417	6.57213	4.93088	0.752749	5.12019	0.344828	1.69866	6.78503	4.94953	1.34369	1.45943	8.37981
Young	5.7926	7.26772	9.80041	6.73809	8.66014	4.2854	7.76885	7.36877	8.24398	14.2883	5.31506	8.90397	13.2844	7.7703	7.20016	3.82171	9.48488	8.16078	5.8525	11.7516	12.1919	7.69738	9.58605	7.07318	7.1819	1.79077	6.45648	8.17577	8.50541	7.53481	6.12949	9.89866
Young	-0.529073	1.69421	5.51065	2.84197	3.32769	-0.682696	3.27501	6.07724	5.03518	7.88252	-0.612637	1.52607	4.99589	3.37448	3.79494	0.903038	8.51045	5.4545	4.21568	11.6555	10.5159	6.17133	4.85893	2.80941	3.04858	0.360645	1.70354	7.44717	4.54102	3.47573	1.55041	7.54813
Young	1.15056	4.90545	4.49057	4.63575	4.98277	1.38405	3.87184	4.21428	6.75221	12.2669	2.55336	2.43296	4.99761	7.06889	3.9607	1.46467	9.32946	4.66221	5.92624	12.1982	12.2223	7.92612	6.39905	3.78136	5.42995	0.369606	2.25399	8.95809	9.7002	7.71946	2.75702	8.36916
Young	-0.683854	1.69577	2.67559	2.66676	3.82782	-0.655172	0.748461	3.50595	4.47317	8.96993	3.04177	0.0229004	5.01505	5.31698	2.98368	5.68692	8.87203	4.21521	4.37921	11.9563	11.254	7.63981	5.83317	2.40599	2.83491	0.365133	2.26003	9.43384	4.86076	3.36674	4.64212	9.26896
Young	-0.529073	1.69421	4.72683	0.255803	4.37226	-0.682696	-0.0144996	1.809	4.98514	6.79792	3.61589	0.144046	4.99589	3.37448	3.69265	5.67271	8.57384	5.4545	5.32409	10.4683	11.9584	6.96578	4.85893	0.575312	3.94579	0.360645	2.99095	7.21781	6.11603	3.47573	1.55041	6.11145
Young	-0.621488	1.66266	5.96878	3.36317	4.71039	-0.562772	3.70155	5.95977	2.62293	8.94585	3.75168	2.11103	7.42156	6.04089	4.01703	6.14873	6.1532	4.38128	4.10769	11.2982	11.6926	8.73586	5.13093	2.72028	2.8953	0.360645	1.71414	7.59947	4.55471	3.4822	1.6248	9.31569
Young	-0.514573	3.83491	6.29793	5.20281	6.18804	2.03914	1.97453	2.37851	6.58481	10.6667	4.02059	1.54597	5.03228	7.24945	3.72574	2.50589	8.77673	4.20328	4.16591	11.4591	10.3532	5.97016	4.88894	1.47508	4.29352	0.360645	1.71414	8.62768	4.55471	6.75195	3.95047	8.4187
Young	5.00854	6.04941	7.73491	7.05148	6.24241	-0.168123	2.96162	6.52011	7.01413	10.5141	6.79948	5.99752	4.99589	6.62117	5.52544	4.31252	7.86895	7.54643	6.3411	10.3473	11.9469	7.5263	9.03799	6.83276	7.39472	1.53605	4.65421	6.44278	4.59156	3.47573	2.84197	9.37836
Young	5.34199	7.52935	6.12122	6.41227	8.09313	2.37851	2.07382	5.18982	8.94658	12.9479	4.76075	4.05224	6.59261	8.86354	3.5008	4.31759	8.86313	4.1819	4.72738	10.3563	10.3775	7.23199	7.34438	5.53605	5.88655	3.18269	1.69866	7.77512	5.3978	8.28591	8.11202	9.96438
Young	-0.749038	1.72814	3.16511	4.9486	4.40395	1.82782	2.25701	4.21428	5.51128	9.55155	5.56377	0.0186342	4.99761	3.79556	1.96347	2.70487	9.6912	5.24451	4.62	11.294	11.2212	6.71617	6.39905	3.18222	3.76129	0.369606	1.69866	3.42626	5.6014	3.24123	3.50716	9.06851
Young	-0.268817	1.72814	6.77043	2.80116	4.9397	-0.577767	2.09424	4.21428	5.30111	8.95187	0.978196	1.13093	4.99761	4.88166	2.26903	0.356144	9.83248	4.22705	5.14282	11.8725	11.0422	7.45623	6.39905	4.0018	4.02237	0.369606	1.69866	7.34234	6.21393	5.86938	1.46467	8.36916
Young	-0.529073	1.69421	5.59365	0.255803	2.72683	-0.682696	1.852	1.809	4.98514	8.73016	2.92029	0.144046	4.99589	3.37448	3.54473	3.73118	8.46964	4.95187	4.27202	10.3725	10.3104	7.47711	4.85893	0.575312	5.09719	0.360645	2.75702	6.52716	5.8622	4.87184	1.55041	6.34643
Young	0.367371	1.72814	6.06178	0.171207	4.58856	0.378512	3.92125	5.46499	5.30111	9.28582	2.31904	0.0186342	4.99761	3.79556	3.08916	1.46467	9.48696	4.22705	4.35332	12.1982	10.8425	6.94696	6.39905	3.41414	3.84599	0.369606	1.83996	7.69891	5.78633	3.24123	1.46467	8.36916
Young	-0.268817	4.23113	6.14751	4.75649	6.09635	-0.753896	4.10182	5.14812	6.1918	9.42545	4.0993	0.0186342	4.99761	3.79597	3.20945	2.58256	10.4154	4.22705	5.05528	11.9381	13.5032	9.18802	6.39905	3.51602	3.08576	0.369606	3.85699	8.8842	7.52685	7.4847	2.42223	8.36916
Young	1.33342	6.32733	6.3411	2.74631	5.44559	-0.753896	3.40463	4.21428	5.30111	10.4039	1.85599	3.54597	4.99761	5.52857	2.0321	1.926	10.0089	5.38922	5.02901	12.0313	11.1252	6.95117	6.39905	4.79129	5.01748	0.475085	3.31615	8.08868	6.19377	6.61736	2.42223	8.75796
Young	-0.749038	1.72814	5.70957	1.80735	5.94064	-0.577767	3.14241	5.06695	5.30111	9.28582	3.78764	0.0186342	4.99761	3.79556	4.21335	3.19849	9.38189	4.26978	6.23477	12.1982	13.412	9.80769	6.39905	3.18222	5.72819	0.369606	2.57773	8.04357	8.4947	3.24123	2.65306	8.61235
Young	0.400538	1.66266	2.87853	4.69153	5.39129	-0.562772	1.5656	5.07852	5.11312	9.08491	1.81147	0.0285692	5.22342	6.4872	4.75809	2.14405	8.64875	4.20328	5.17473	11.6817	10.4952	5.56499	6.50016	0.765535	3.58736	0.360645	2.60881	7.5697	5.33163	3.4822	3.92505	6.94767
Young	4.15056	6.35085	8.49993	6.24812	7.84756	0.124328	2.33056	6.02326	7.62366	9.66656	5.12887	3.98094	7.80077	7.85368	4.77294	4.58496	9.04475	4.92932	5.53792	10.9396	12.47	9.59401	8.9441	6.44956	6.26828	0.369606	3.01614	9.36115	5.89554	3.24123	5.1815	9.55399
Young	-0.529073	1.69421	6.6279	1.40599	3.32769	-0.682696	2.26604	1.809	4.98514	7.09698	2.18269	0.144046	4.99589	3.37448	1.76129	0.389567	8.83115	5.24108	4.69321	11.2363	10.8525	6.12763	4.85893	0.575312	3.04858	0.360645	1.70354	6.68916	4.97131	3.86987	1.55041	6.42978
Young	3.61824	4.38543	7.25219	5.59156	6.81455	2.72028	2.25701	6.63358	7.96584	11.4327	3.0072	1.45943	4.99761	8.0965	1.58015	2.65306	8.91298	4.42156	6.01614	12.1982	11.3557	6.80877	6.39905	4.45483	2.5509	0.369606	2.91839	7.68489	5.72792	9.12094	4.57471	9.45771
Young	-0.621488	1.66266	6.41566	2.66084	4.94111	-0.562772	2.45418	5.58286	2.31904	9.78687	3.07211	1.44361	5.03228	6.04089	3.79597	2.55827	9.3548	4.3147	4.42156	10.9396	10.322	7.31624	5.988	2.79286	4.8268	0.360645	2.11103	7.42299	5.40088	3.4822	2.03562	7.90352
Young	0.632268	2.32769	7.0036	2.32481	6.43613	0.970854	1.25096	4.1102	2.36933	9.60936	4.61471	1.9855	5.0093	4.393	7.20389	7.65885	9.82933	4.6865	6.17632	9.30182	14.9507	12.9243	4.93088	2.9855	5.03034	0.344828	2.21723	10.0123	5.21839	1.34369	5.46369	11.4357
Young	-0.529073	1.69421	5.42223	1.87578	4.83643	-0.682696	1.81558	1.809	4.98514	7.09698	0.0426443	0.910733	7.14863	4.05311	1.40817	2.23573	7.46687	4.33607	4.55704	11.0844	11.1073	7.61912	4.85893	3.52105	3.79909	0.360645	1.70354	6.36142	4.89627	3.47573	1.55041	6.98025
Young	2.42223	3.02503	6.50764	5.01659	5.77847	-0.682696	0.765535	5.18587	4.98514	8.73016	0.847997	3.30159	7.8382	6.56818	1.88362	4.52105	9.22168	4.65707	4.73498	11.1208	10.8986	8.54307	4.85893	4.32048	4.55029	0.360645	1.70354	8.83851	5.47184	3.47573	1.55041	7.24222
Young	4.29682	7.11192	7.27034	7.25271	7.47812	1.79909	5.7086	5.30907	8.4274	13.1936	3.42694	4.66021	8.14014	8.51076	2.24031	2.19692	9.28589	6.10077	5.57682	11.7383	10.4659	6.3466	6.85295	4.70929	4.89603	0.365133	5.54442	7.75826	5.4494	9.66741	3.16027	9.57443
Young	-0.529073	1.69421	2.41711	0.255803	2.65076	-0.682696	1.88753	1.809	4.98514	4.91586	1.75275	0.144046	4.99589	3.37448	1.40817	-0.60165	8.49721	4.58316	3.60999	2.72137	9.5167	6.33914	4.85893	0.575312	3.04858	0.360645	1.70354	-0.506353	1.94035	3.47573	1.55041	4.65134
Young	1.33342	2.67807	6.66107	2.62994	5.83314	-0.753896	3.05658	6.09064	5.44559	10.2723	2.75702	4.32048	6.59768	4.65306	3.9607	2.28096	10.4268	5.19022	4.67638	12.1982	12.5365	10.3725	6.39905	3.18222	1.36737	0.369606	2.37016	8.99464	5.99548	3.24123	1.81558	8.77742
Young	-0.749038	1.72814	5.45779	0.171207	4.18903	-0.753896	1.0635	4.21428	5.30111	8.50204	1.59932	0.0186342	4.99761	3.79556	1.39067	2.44626	8.78346	4.22705	4.36177	12.123	10.0626	5.31578	6.39905	3.18222	3.23726	0.369606	1.69866	7.2588	5.78633	3.24123	1.46467	8.36916
Young	-0.166503	1.69977	5.23879	1.72901	4.74712	-0.697827	3.31687	4.10811	4.47878	8.49923	2.70266	0.731183	5.00347	3.86997	1.39561	-0.234465	9.214	4.18019	4.76235	12.0502	10.4287	8.12407	5.84418	2.44718	2.92125	0.35727	1.92903	6.32481	4.49313	2.58424	1.46205	7.95163
Young	-0.529073	1.69421	4.56742	0.255803	2.72683	-0.682696	1.57046	4.55152	4.98514	6.41126	1.61353	0.144046	4.99589	3.37448	1.40817	2.87578	8.20574	4.33607	4.04439	11.814	12.0017	7.94533	4.85893	0.575312	3.04858	0.360645	1.70354	6.8166	3.78136	3.47573	1.55041	6.11145
Young	-0.529073	1.69421	7.42509	1.40599	4.66107	-0.682696	0.604071	1.809	4.98514	7.09698	2.93168	0.144046	4.99589	3.37448	4.14649	4.79233	9.7447	4.33607	5.42492	11.8505	12.4243	8.55666	4.85893	0.575312	3.04858	0.360645	1.70354	11.669	5.10852	3.47573	1.55041	7.4417
Young	3.56071	3.86888	7.54952	3.69599	5.79494	2.26903	2.52105	6.29094	6.49313	12.8848	2.89336	3.79077	11.6493	7.27585	3.50589	3.8885	5.65363	6.71576	5.0036	11.8603	11.3123	5.87627	7.18804	5.41583	4.53605	0.360645	3.07039	6.6279	6.88093	7.11738	2.81762	7.67772
Young	0.933573	2.03562	6.87172	5.15056	5.5744	0.594549	0.650765	4.21428	7.14547	9.55155	4.64212	0.0186342	6.29737	5.93829	6.58856	7.08396	8.88746	4.22705	4.80941	11.9869	13.5402	7.78516	6.39905	4.40667	5.10224	0.369606	2.33342	8.54175	4.76532	4.91313	1.46467	8.36916
Young	-0.639355	3.43563	4.8535	4.39575	5.09761	2.13093	3.70044	5.75862	5.22728	8.55528	-0.200913	1.04264	5.92267	6.20848	3.82069	1.1375	8.31257	4.90159	3.94392	9.33526	11.1794	6.48816	4.93088	2.21723	2.73118	0.344828	1.69866	7.09782	2.94673	5.51001	2.9855	7.29177
Young	-0.749038	1.72814	7.96653	0.815575	3.61471	-0.753896	2.46989	4.21428	5.30111	8.95187	0.941106	0.0186342	4.99761	3.79556	3.02503	-0.0740006	8.57217	4.26978	4.1914	11.3052	11.4489	6.87897	6.39905	3.18222	2.91265	1.05658	3.01614	8.66828	6.58767	4.02326	1.46467	8.36916
Young	1.63691	3.43563	6.3336	2.94673	5.78816	1.23879	2.85599	3.99349	6.03496	10.2204	3.55582	2.91265	7.89948	6.91421	4.27575	2.72247	9.14916	4.13175	5.12102	10.5278	10.4743	7.28817	4.93088	2.58976	3.69153	0.344828	2.02503	7.03837	6.24203	7.27622	3.88947	6.91815
Young	-0.514573	2.16027	5.62264	4.03738	5.13914	0.722466	2.04264	3.92505	4.39163	9.86261	0.9855	0.0285692	5.03228	6.04089	4.84348	1.73552	8.56301	4.85449	5.5738	10.8717	13.4057	9.5947	4.88894	1.93734	2.66903	0.360645	1.98914	5.84699	6.23554	5.4545	4.96855	7.05561
Young	-0.529073	1.69421	2.76341	0.255803	3	-0.682696	0.604071	1.809	4.98514	7.09698	-0.612637	0.144046	4.99589	3.37448	1.40817	1.03562	7.98487	4.33607	4.61589	11.8184	9.41606	6.34536	4.85893	0.575312	3.04858	0.360645	1.70354	6.48172	5.7126	3.58376	6.7097	7.2636
Young	-0.529073	1.69421	6.15157	4.35544	5.30597	-0.682696	4.83238	5.24184	4.98514	9.90149	4.62585	0.144046	4.99589	4.98368	4.34199	4.12102	9.07708	4.58316	4.79233	10.8827	13.0813	9.83651	4.85893	1.98914	3.04858	0.360645	1.77821	7.88356	6.05723	3.47573	2.22342	6.89857
Young	1.02857	1.66266	4.1127	3.26454	5.07639	-0.562772	2.72901	2.05624	2.3202	7.50645	3.28836	3.94486	10.7314	6.04089	1.79077	2.81762	8.34899	4.20328	5.32481	11.7096	11.8251	7.09919	5.07468	3.26903	4.68426	0.360645	1.71414	6.94509	6.76434	3.4822	4.48414	8.65406
Young	3.91265	4.28466	7.82909	5.18388	6.15015	-0.753896	1.31034	4.21428	7.41109	9.77227	4.40531	0.0186342	4.99761	7.01402	3.05832	2.73118	9.02117	6.20633	5.63081	12.1982	11.321	6.84587	6.39905	3.35896	3.12433	0.369606	2.03914	9.15127	6.52795	8.26003	2.33628	8.36916
Young	4.27575	5.26416	8.00259	6.3651	5.50239	1.46467	3.55704	6.1102	4.98514	11.0185	2	4.02326	6.22246	3.37448	4.45286	5.41549	9.45434	4.33607	5.15543	11.1789	12.9655	8.62048	7.64046	6.36667	3.92315	0.360645	1.70354	5.50494	4.54102	3.47573	1.55041	9.08068
Young	0.85997	1.69577	5.17181	4.93404	3.86032	1.16896	0.925999	3.50595	4.47317	8.25561	2.67039	0.682124	5.01505	5.31698	1.39862	2.0321	7.50056	5.25382	5.02967	9.53253	12.2386	9.0809	5.83317	2.40599	2.94298	0.365133	1.70642	7.1166	6.2187	3.36674	1.54696	7.62133
Aged	5.07339	8.53644	12.3918	10.1188	5.99515	2.11103	6.97699	7.14425	5.94615	10.7614	3.74147	8.96453	13.0348	6.83143	4.95303	3.52419	9.63898	6.40871	4.59066	10.6385	12.5982	7.10873	9.50341	7.59447	5.51838	0.365133	4.77136	7.83191	6.03947	7.66715	3.73606	10.5815
Aged	0.613532	1.66266	6.24793	3.70377	5.01033	1.37295	2.29278	2.05624	2.3202	9.78687	3.31615	0.0271541	5.03228	6.04089	3.72574	4.17792	9.17537	5.73498	5.41886	11.287	13.4679	7.94591	5.86864	4.88606	10.7573	0.360645	2.80735	8.22362	5.4663	3.4822	3.37016	8.26913
Aged	-0.58316	1.7062	5.37747	0.27023	5.22516	-0.663145	-0.445166	3.28036	4.20316	7.51329	5.59872	0.158983	5.00261	3.68521	4.0072	6.21907	9.17043	4.23753	6.47695	10.7285	11.5328	10.7348	4.89535	1.6241	3.26559	0.352759	2.08355	7.98633	3.99684	2.7722	1.50564	6.38698
Aged	-0.529073	1.69421	2.76341	0.255803	3.59216	-0.682696	-0.643856	1.809	4.98514	4.91586	-0.612637	0.144046	4.99589	3.37448	1.40817	1.70044	8.59585	4.95187	3.71918	11.1148	11.9267	7.69954	4.85893	0.575312	3.04858	0.360645	1.70354	7.19466	4.03914	3.47573	1.55041	6.5818
Aged	1.61824	4.17393	4.75702	5.28983	6.29536	0.333424	3.09255	4.80941	8.25762	10.0188	4.32841	4.12516	7.09085	7.46197	1.79494	3.23266	8.00495	4.13175	4.55827	9.73767	10.5331	6.76155	8.98105	3.9644	3.60999	0.344828	3.19377	5.80864	1.9486	1.34369	2.29866	8.60862
Aged	1.62761	9.12391	7.1102	9.05452	6.91217	5.1102	8.47521	4.49889	9.69916	11.0598	4.87922	2.06695	4.99589	9.83075	9.0232	6.03166	8.25162	5.53138	4.904	11.5852	11.9937	7.72178	4.85893	3.58135	3.04858	0.360645	1.70354	6.51602	5.34447	8.49173	1.55041	6.50811
Aged	4.89772	3.35755	10.8697	8.56701	2.68415	-0.562772	2.29278	6.72165	2.3202	14.7002	6.72928	7.06059	8.34056	6.851	1.91839	2.09424	8.26852	5.40769	5.85275	10.6821	10.707	7.68951	6.77637	6.39643	6.69488	0.360645	5.34625	2.87971	6.76434	3.4822	4.41752	10.8993
Aged	-0.529073	1.69421	2.76341	2.73985	3.74416	-0.682696	0.226509	3.36177	4.98514	9.01145	0.0426443	0.250962	4.99589	3.37448	3.29131	3.96993	8.86205	4.33607	5.38509	11.8616	11.1123	6.78633	4.85893	0.575312	4.33628	0.360645	1.9222	5.92979	5.65134	3.47573	1.55041	7.73796
Aged	-0.621488	1.72683	4.58135	4.6153	4.90545	-0.562772	0.0143553	2.05624	4.19061	9.08491	3.5741	0.0271541	5.03228	6.7301	1.40654	4.71973	7.5562	4.20328	4.63401	3.41954	12.4558	9.3559	4.88894	0.606916	3.36177	0.360645	1.71414	2.65764	4.55471	3.4822	1.62293	6.60452
Aged	-0.639355	1.67084	5.18349	0.432959	3.67582	-0.643856	1.848	3.99349	2.36933	7.83599	5.10098	1.69599	8.9477	3.94073	3.10936	2.75916	6.38146	4.13175	3.77189	10.072	10.83	6.99673	4.93088	2.71589	3.82477	0.344828	1.69866	6.75154	5.62615	1.34369	1.79077	7.39523
Aged	-0.749038	1.72814	4.96255	2.95047	2.57265	-0.753896	2.0036	5.56773	5.30111	9.12949	3.35332	1.59932	7.86913	4.88166	2.37573	4.19535	9.8025	4.22705	4.49185	9.85439	12.5992	8.31043	6.39905	3.18222	3.69711	0.369606	1.69866	7.68489	4.76532	4.30012	2.24489	8.36916
Aged	-0.529073	1.69421	5.59365	0.255803	4.76871	-0.682696	1.69599	1.809	4.98514	4.916	3.98185	0.144046	4.99589	3.37448	1.40817	2.37573	10.4335	4.33607	5.22882	11.8492	13.468	8.1165	4.85893	0.575312	3.04858	0.360645	1.70354	6.95582	3.45549	3.47573	7.01725	5.68846
Aged	-0.621488	1.66266	2.87853	2.66084	4.66846	-0.562772	1.13093	2.05624	2.3202	7.50649	1.26903	0.0271541	5.03228	6.04089	2.67356	2.23879	9.00447	4.5008	5.91289	11.107	11.4832	7.0607	4.88894	0.606916	4.21878	0.360645	1.71414	7.18943	4.55471	3.4822	1.6248	6.2681
Aged	3.66334	2.93546	6.87381	6.04439	6.56133	0.263034	3.48543	5.96809	7.46923	12.6812	3.05485	4.07553	8.52313	8.44646	3.79494	1.0635	5.1914	5	4.97223	11.5831	12.6171	7.80045	4.85893	5.78136	3.04858	0.360645	2.57289	7.01536	6.52654	7.93481	1.72683	7.5818
Aged	3.55213	6.22843	5.77768	5.39335	6.96324	1.67807	2.48027	3.99349	7.77189	12.6523	1.54597	3.3799	6.01547	8.19042	3.39232	1.74416	8.97312	5.10727	4.79129	10.923	10.8831	7.40659	6.53045	4.1235	5.83618	0.344828	2.1635	5.64068	8.33454	8.81695	5.18309	8.5097
Aged	-0.599462	1.69577	7.2744	2.21723	5.44477	-0.655172	1.92979	3.50595	4.47317	8.79308	5.12743	0.0229004	5.01505	5.31698	4.07767	5.61721	10.167	4.21521	5.2466	11.9598	13.9092	11.1217	5.83317	2.40599	3.45286	0.365133	2.2854	9.39874	6.17053	3.36674	1.54696	7.99534
Aged	1.24489	4.17552	6.71685	3.9486	5.93026	1.04264	3.0993	4.21428	5.51128	10.1259	3.66789	0.695994	4.99761	6.49586	2.15704	1.35614	8.85262	5.24451	4.51916	12.1982	10.4519	6.26172	6.39905	3.18222	3.27352	0.369606	2.29278	7.90911	5.6014	6.11312	1.46467	8.42177
Aged	2.43829	3.74201	7.70432	3.49313	5.99186	-0.643856	1.72247	4.33771	2.79077	9.10567	5.83188	4.48736	8.13484	6.37434	4.23189	2.19535	6.03452	5.36387	5.26754	10.0048	10.8295	7.03485	6.27538	4.43162	5.6761	0.344828	3.9241	7.71514	7.05474	6.96243	4.54288	8.42459
Aged	2	2.23266	7.23993	3.11103	5.18349	0.137504	2.26604	5.34163	4.98514	9.34587	5.91743	2.27202	5.3147	3.37448	2.87184	3.43429	9.4192	4.7252	4.10182	11.6311	11.3461	6.99492	4.85893	4.37226	3.16511	0.360645	1.70354	6.53091	5.67214	3.86987	4.16912	7.78136
Aged	1.74846	5.53823	7.27715	5.50589	6.36623	2.19849	2.41414	3.50595	7.55205	12.2776	1.71809	3.66164	5.09221	7.81031	1.39862	0.137504	9.05902	6.72506	4.61058	11.6647	11.6545	7.60437	5.83317	4.84046	3.30378	0.365133	2.07912	7.62169	5.88007	8.48498	3.30159	8.34964
Aged	-0.621488	1.66266	3.87184	2.66084	2.77189	-0.562772	1.25096	2.05624	2.3202	7.50649	2.01436	0.0271541	5.03228	6.04089	1.40654	-0.575615	8.89482	5.04614	3.94953	11.2303	11.9194	7.37513	4.88894	0.606916	3.01792	0.360645	1.71414	6.7451	4.55471	3.4822	1.6248	5.98071
Aged	1.80735	3.9982	5.27016	4.8166	5.86443	-0.562772	3.09761	6.23496	5.51317	10.2982	-0.120294	2.23879	5.22342	6.46516	4.04527	0.963474	9.24248	5.57289	4.08321	9.7452	10.2815	6.69905	4.88894	3.73444	3.80735	0.360645	2.47508	7.15573	4.55471	3.4822	2.65535	7.69265
Aged	-0.749038	1.72814	7.01078	0.171207	4.9397	-0.753896	1.45418	4.21428	5.30111	7.81042	2.22959	0.0186342	4.99761	3.79556	1.58015	2.91456	9.61809	4.22705	4.36177	12.1982	11.8102	7.07328	6.39905	3.18222	3.40871	0.369606	2.03914	7.3779	5.45976	3.24123	1.46467	8.36916
Aged	1.68257	1.72814	5.14853	2.74631	4.02414	-0.753896	2.25701	4.21428	5.30111	8.20149	1.75275	1.94111	4.99761	3.79556	1.39067	0.748461	9.45549	4.22705	4.70266	11.9471	11.17	7.03529	6.39905	5.02768	3.30889	0.369606	1.89142	7.69425	6.46499	3.24123	1.54102	8.36916
Aged	-0.749038	1.72814	5.31179	2.50335	4.80064	-0.753896	6.97384	4.21428	5.30111	8.20149	4.36667	0.0186342	4.99761	3.79556	5.20633	3.32625	8.88658	5.90497	5.84273	11.9792	12.3587	9.1456	6.39905	3.18222	4.28688	0.369606	2.96901	9.43565	9.08881	6.56285	2.79077	8.44729
Aged	2.28983	4.03122	5.38922	5.00899	6.17971	0.333424	2.17313	3.99349	7.16279	10.8101	2.20163	2.22033	7.03045	7.76148	2.75702	0.807355	8.98376	4.8802	4.62819	10.443	11.7289	7.10308	5.94205	3.94017	4.89191	0.344828	2.21723	7.34545	5.66021	6.71946	3.24184	7.76573
Aged	-0.693154	1.69977	5.95082	1.23879	4.90977	-0.697827	2.52607	4.10811	4.5344	8.6765	2.65535	0.0982848	5.00347	3.86997	1.66903	1.04264	8.38001	4.18019	4.19219	11.7444	11.428	7.55635	5.84418	2.42787	3.68874	0.35727	2.45154	7.7213	6.40523	4.02981	2.73444	8.51053
Aged	-0.639355	1.67084	5.8716	0.807355	4.80839	0.895303	-0.575615	3.99349	2.36933	8.85742	6.90845	0.173767	5.0093	3.94073	1.88753	3.83592	7.73917	4.13175	4.59813	10.726	12.4592	6.1373	4.93088	2.58976	5.53263	0.344828	1.90304	7.34163	7.18438	1.34369	6.20906	8.74668
Aged	0.214125	1.69977	5.10077	1.19219	3.63865	-0.395929	3.75168	5.1235	4.47878	10.0228	3.99639	1.45628	5.00347	4.52888	2.40735	2.19849	9.72478	5.31325	5.21315	11.6306	11.7954	6.83573	5.84418	3.26881	2.52857	3.99367	3.02768	3.23496	5.63967	5.91743	1.46205	9.51139
Aged	10.2701	8.44832	13.7742	7.3361	10.0642	10.3171	8.14323	7.78261	13.5744	17.4495	5.13586	11.7605	12.9904	15.3969	10.7911	9.68951	10.1844	9.19463	6.94028	10.7071	13.2573	11.6214	13.9422	9.55867	10.6863	1.62761	10.4308	8.59585	13.0858	12.0322	8.16862	15.0336
Aged	-0.529073	1.69421	2.41711	0.255803	3.63227	-0.682696	1.28096	1.809	4.98514	4.91586	-0.234465	0.144046	4.99589	3.37448	2.67807	0.454176	8.74012	4.33607	4.24717	11.7619	9.89374	4.78241	4.85893	0.575312	3.04858	0.360645	1.70354	5.87209	4.63981	3.47573	1.55041	7.36554
Aged	-0.621488	1.66266	5.45713	2.66084	3.87676	-0.562772	1.97453	4.95233	2.3202	7.50645	2.19219	0.0271541	5.03228	6.04089	3.40871	2.20789	8.89454	4.60466	3.48671	10.8888	10.7296	6.79455	4.88894	0.606916	2.9782	0.360645	3.04789	6.65206	4.68426	3.4822	3.33056	5.9808
Aged	4.2891	4.33557	9.78149	6.57365	6.79844	4.6427	4.83289	7.14792	7.17253	14.0237	6.05528	5.26828	9.92264	7.7086	6.15765	5.05224	7.84775	7.65907	5.80374	10.067	12.9148	9.0762	9.15102	6.48059	6.20653	1.59932	4.98277	8.51163	8.67239	7.224	5.57289	9.19867
Aged	2.68032	1.72683	6.7021	4.69153	5.46597	2.19219	1.36737	4.10014	4.88996	11.1364	5.48704	5.61442	12.1514	6.04089	4.90833	2.97636	9.43058	4.5008	4.42962	11.3075	12.6366	8.72618	6.53807	5.26754	5.29057	0.360645	1.71414	6.05897	4.55471	3.4822	1.6248	8.72986
Aged	-0.58316	1.80033	5.29572	2.13422	4.48864	-0.663145	2.08406	4.60733	4.20316	8.7952	1.90304	0.158983	5.00261	3.68521	2.90881	1.80735	8.95386	4.23753	5.05463	11.6936	11.8607	7.36711	4.89535	0.666757	3.27903	0.352759	1.70111	6.13627	4.76924	2.7722	1.50564	6.69397
Aged	-0.749038	1.72814	6.9197	5.63894	6.05897	2.34483	1.58015	4.21428	6.2878	7.81042	4.08151	0.0186342	4.99761	7.1919	2.95791	3.94486	10.1672	4.22705	4.63169	12.1982	12.2081	8.04751	6.39905	3.18222	4.19849	0.83996	1.69866	7.17333	5.72792	7.54334	4.61412	8.36916
Aged	1.81967	3.04439	6.10203	3.33342	4.51159	0.641546	1.25096	4.54844	4.83643	9.89518	3.14731	3.32481	5.0093	6.36036	1.40054	2.13093	8.77357	5.82807	5.10852	9.52374	9.44715	7.09561	6.54319	4.1235	4.37295	0.344828	3.48414	7.17862	5.21839	1.34369	2.92979	7.90587
Aged	1.57531	1.69421	6.5489	3.4019	4.06523	-0.682696	1.38405	3.36177	4.98514	7.88252	2.76765	2.06695	4.99589	3.37448	2.19535	4.0036	8.9374	5.20555	4.27202	11.3954	11.8437	7.08545	4.85893	3.45812	3.04858	0.360645	2.28096	6.22072	5.73227	3.47573	1.55041	7.76706
Aged	-0.621488	1.66266	5.05572	2.66084	3.87676	-0.562772	1.65992	5.3147	2.3202	8.41193	0.389567	0.0271541	5.03228	6.04089	4.01703	0.505891	9.10478	4.98687	3.9782	11.3711	9.89146	6.9034	5.01569	0.606916	2.27798	0.360645	1.71414	7.22786	4.55471	3.4822	1.6248	8.03744
Aged	-0.286304	1.66857	5.92671	2.09761	5.00944	-0.687335	3.48543	5.27761	4.0027	7.6464	3.29572	0.319618	4.99399	6.0449	4.96162	5.68426	8.80974	4.18745	4.68986	11.6098	11.8178	7.44427	4.83799	3.44758	2.488	0.333424	2.88947	6.21374	6.10518	3.65547	1.70044	7.96849
Aged	-0.529073	1.69421	7.65449	0.255803	5.13134	-0.682696	-0.646112	2.60881	4.98514	7.54697	3.61589	0.144046	4.99589	3.77716	2.67807	1.62761	9.42312	4.33607	4.43962	11.4695	12.4769	7.66206	4.85893	1.98914	5.45713	0.360645	1.70354	7.02591	6.50573	3.47573	1.55041	3.42291
Aged	5.71946	6.2765	10.3499	6.85487	8.03594	5.68881	6.41143	7.44874	8.86991	15.0815	6.04051	7.08582	15.939	8.61608	7.50373	4.73457	10.3514	8.01867	5.55228	11.8376	13.4588	7.47849	9.82333	7.8502	7.46834	3.22265	6.53834	7.7863	9.55157	8.99476	7.65114	10.8102
Aged	-0.749038	1.72814	6.79649	3.20633	4.02414	-0.753896	3.0993	6.48204	5.96878	8.20149	2.28983	1.94111	5.20594	3.79556	3.99458	1.99277	9.35874	4.26978	4.33557	11.3669	11.6362	8.40318	6.39905	3.18222	2.36177	0.369606	1.69866	7.74039	5.16229	3.68257	1.46467	8.36916
Aged	2.72683	4.51349	7.69704	7.0433	7.19928	-0.556393	0.847997	2.05624	7.68377	11.1222	2.14405	3.87676	5.03228	7.96907	3.61471	1.53107	8.69174	4.20328	5.2817	10.9303	11.6907	8.03936	4.88894	0.606916	6.15967	3.63459	1.71414	7.6893	4.55471	7.79844	1.6248	8.15856
Aged	6.44211	8.54998	10.7009	9.28487	8.28716	5.36597	4.26679	7.17393	5.8505	13.986	6.31796	7.78895	8.6565	7.48123	5.56925	6.0492	9.49611	7.76015	6.90075	9.85888	12.7576	9.38894	10.2209	7.72144	7.73836	4.0197	6.73944	9.4082	7.3443	4.32337	6.79025	11.6917
Aged	0.978196	4.56499	5.42223	5.96625	5.58165	-0.682696	0.910733	1.80735	4.98514	10.1917	5.56346	0.144046	4.99589	5.71891	1.40817	2.88557	8.9857	4.33607	4.81455	11.8443	13.0372	8.09819	4.85893	2.58736	3.04858	0.360645	2.28096	8.02802	5.75168	7.01179	1.55041	7.75261
Aged	-0.749038	1.72814	6.77043	1.80735	4.33628	1.45943	2.40054	4.21428	5.30111	7.81042	3.22188	0.0186342	4.99761	3.79556	2.73769	2.74416	10.1911	4.22705	4.90641	11.3645	11.4583	7.62629	6.39905	3.18222	1.14405	0.369606	2.21412	9.70615	6.3637	5.46663	1.46467	8.36916
Aged	1.0635	1.67084	3.05311	4.15299	4.17632	2.02857	-0.577767	4.46271	2.36933	7.83599	3.07382	0.173767	6.58406	3.94073	2.48285	4.40327	8.51605	4.13175	5.04571	10.0155	11.4045	8.10675	5.05007	2.71589	3.35755	0.344828	1.69866	6.96682	5.78842	1.34369	1.45943	7.55082
Aged	-0.529073	1.69421	5.94813	0.255803	3.78031	-0.682696	0.83996	1.809	4.98514	8.37282	4.20867	0.144046	5.75702	3.37448	1.40817	2.68706	8.25375	4.65707	3.64386	10.9852	10.8899	7.53706	4.85893	0.575312	3.18587	0.360645	1.70354	7.9037	3.01078	3.47573	2.84197	6.50811
Aged	-0.749038	1.72814	10.1738	0.171207	4.89482	-0.753896	2.65535	5.21956	5.30111	7.81042	2.73552	0.0186342	4.99761	3.79556	2.26903	3.48414	9.13599	4.22705	3.57046	12.1588	13.2167	8.17592	6.39905	3.18222	2.98003	0.369606	2.70044	8.40599	4.76532	3.24123	1.46467	8.36916
Aged	-0.529073	1.69421	2.41711	0.255803	3.59216	-0.682696	0.432959	1.809	4.98514	4.91586	3.32193	0.144046	4.99589	3.37448	1.48543	1.64616	8.9336	4.84649	4.2817	10.3301	9.38079	6.26697	4.85893	0.575312	3.04858	0.360645	1.70354	7.20858	4.43363	3.47573	1.55041	6.71795
Aged	-0.621488	1.66266	5.05572	2.66084	3.58015	-0.562772	2.40054	2.05624	2.3202	8.41193	1.35614	0.0271541	5.03228	6.04089	3.16672	1.33914	8.33208	5.51065	3.8885	10.318	11.4898	7.16962	4.88894	0.606916	3.23266	0.360645	2.05311	6.39951	4.55471	3.4822	1.6248	6.33074
Aged	-0.415037	1.69421	5.81711	2.73985	3.42089	-0.682696	0.765535	1.809	4.98514	9.24348	1.0635	2.17313	4.99589	3.37448	1.48543	2.60881	9.2274	4.33607	4.6094	11.8599	11.2007	6.91121	4.85893	2.80941	3.04858	0.360645	1.70354	6.54936	4.43363	3.47573	1.55041	8.39386
Aged	-0.529073	1.69421	5.22651	0.255803	4.96162	-0.682696	3.774	6.29664	4.98504	9.01145	4.79805	1.3505	5.81147	3.77716	5.35861	4.56925	4.66619	5.20555	4.61235	11.7116	12.9917	7.74228	4.85893	2.31904	3.04858	0.360645	2.14078	7.63967	5.07553	3.47508	2.60407	7.1983
Fig 2B/Fig 2C
Group	IL-2	IL-12p70	IL-12p40	IFN-γ	TNF-α	IL-4	IL-5	IL-9	IL-13	IL-25	IL-6	IL-17a	IL-17f	IL-22	IL-10	IL-8	CCL2	CCL3	CCL4	CCL5	CXCL9	CXCL10	IL-1α	IL-1β	IL-1Ra	IL-3	IL-15	IL-18	G-CSF	GM-CSF	VEGF-A	sCD40L
Young	0	0	0.256781	-1.15019	-0.178863	0	0.559427	0	0	-2.18112	0.635132	0	0	0	0.100676	0.423732	-0.455672	0.320999	0.0423574	-1.22488	0.33711	0.427047	0	0	0	0	0	-1.24443	-0.793103	0	1.29156	-1.6177
Young	-0.233199	-0.187086	0.300234	0.0395645	0.119737	0	1.97215	0.0737826	0	-0.580011	3.001	-0.0689269	-0.188939	-0.500373	0.612074	-0.172677	-0.210149	0.0681275	0.0938541	-0.954613	3.04796	4.46452	0	0.179042	0.731784	0	0.776721	0.400085	-0.537321	0	0	-0.401129
Young	0	0	0.0884125	-1.61998	-0.138211	0	2.84777	3.08872	0	1.63319	1.48342	-0.766686	-2.15274	0.209171	1.76496	0.451334	0.255867	0	0.386879	0.735281	1.31591	0.82121	0	0.118181	0.318608	0	0	1.66267	0.179261	0	1.62272	0.815266
Young	-0.109037	-0.470785	0.230598	-0.581903	0.13568	0.39927	-0.282035	-0.072814	0	-0.0867037	0.972693	0.151471	1.25141	0	0.401137	0.120876	-0.429395	0	-0.186874	-0.252747	0.935277	-0.892692	0.192112	-0.291353	1.72359	0	0.252513	1.88213	-0.501881	0	0	-0.0976907
Young	-0.182604	-0.247799	0.0805311	-0.0887642	-0.244904	-0.258602	0	0.00409671	-0.153977	-0.00958366	-0.0292869	-0.201003	-0.222096	-0.0672275	-0.167401	-0.353127	-0.974792	0.0353558	0.0649335	-1.07141	0.540639	0.111387	0.0642462	-0.107162	0.0626089	-0.121745	0.0358563	-0.652212	0.028538	0.0601131	-0.0755089	-0.0892796
Young	0	0	0.245915	0.253932	1.47502	0	0.828199	0	0	-2.18112	-0.7767	0	0	0	1.38602	0.734761	-0.335374	0.404509	0.584033	0.332416	1.83239	1.33728	0	0	0	0	0	0.851085	-0.154714	-0.394138	0	0.576627
Young	0	0	0.514188	-0.0163018	-0.682455	0	-1.65926	-1.19308	0	-0.371821	1.12663	0.106915	0	-1.60919	2.61848	-0.823824	0.124282	0.505153	0.427995	0.780947	0.13764	-0.130271	0	-1.41383	0.986159	1.02892	-0.0746649	0.526849	0.406127	0	0	-0.0574786
Young	0	0	0.659085	0	0.865327	0	-0.65973	-0.0526269	0	0.685722	1.97383	0	0.217456	0	1.2699	1.17385	0.0657653	0	0.192098	-0.0125515	1.49961	0.295226	0	0	0	0	0	0.166622	0.333007	0	0	1.81775
Young	0	0	1.62409	0	-0.349235	0	3.67911	0	0	-0.685722	1.0022	0	0	0	0.353117	-0.132586	-0.04107	0.564556	0.250526	-0.0596965	1.35709	0.676785	0	0	0	0	0	-1.43951	-0.670827	-0.108026	-5.1593	-0.309983
Young	0	0	2.91058	2.11993	2.0103	0	1.58496	2.95653	0	2.18112	-0.75998	2.42884	0	0	1.73914	1.14762	0.736574	0.46211	0.40704	8.7902	3.62246	2.37604	0	0	0	0	0	8.53304	2.24472	0	0	2.09846
Young	0	0	0.437488	0.956077	1.66372	0	1.02292	0.133574	0.181659	1.36096	0.118528	1.41504	0	2.34443	0.524104	0.0530184	0.0327388	-0.366194	0.448804	0.147083	0.901738	0.609508	0	0.648705	0	0	0.148455	1.23277	1.48578	0	0.176423	0.406184
Young	0	0	0.223459	0	1.5987	0	0.924105	0	0	-2.31891	0.354714	0	0.465834	0	-0.735318	-0.410699	1.23469	-0.615798	-0.176099	1.35717	1.07681	0.621079	0	0	0.419771	0	0.0565014	0.86807	-0.721425	-1.39611	0	0.607189
Young	-0.132761	0.0224784	1.12754	0.0448653	0.410791	1.52427	0.663647	-0.0288961	0.363426	1.03855	-2.69012	-0.367288	0	0.245859	-1.11605	-1.53852	1.63615	-0.218475	-0.7862	-0.285665	2.31846	1.77887	-0.135641	-0.286949	-1.40354	0.977438	-0.814247	1.73065	0.640717	0	0.0706767	0.199918
Young	0	0	-0.372647	0	0.46693	0	0.0364234	0	0	0	1.3347	0	0	0	0	1.77552	0.0497069	0.504548	0.251228	0.205981	0.863872	0.472457	0	0	0	0	0	0.396341	-1.76763	0	0.0771986	-0.189467
Young	0.160658	0.350671	0.150231	0.557239	0.361097	0.198246	2.56811	0.0186724	0.177875	0.066946	0.60744	0.383954	-0.17838	0.526348	0.338093	1.20785	3.56551	0.017327	0.662018	0.0450537	1.77688	2.17102	-0.231059	0.0386787	0.300881	0	0.192645	1.85479	0.230936	-0.0460283	0.0950266	0.793671
Young	-0.732664	-1.88974	-0.241413	-0.153267	-0.338169	-0.18174	0.0735478	-0.0511711	-0.472467	-1.56268	-0.74717	0	0	-0.0154737	0.894939	-0.00689736	-0.674383	-0.194512	0.103839	0	1.8886	1.57251	0	-1.15178	-0.091469	0	-0.879248	0.319669	-0.345945	-0.570922	-1.81768	-0.517689
Young	1.18597	1.97784	-0.196662	0.43668	0.44017	-2.23758	0.423457	0	0	0.383277	-0.189415	3.3794	0	2.19449	0	0.166897	0.517668	0.978786	0.138199	1.61846	-1.52525	-0.951899	0.529319	2.14763	0.208288	0	0	-0.200983	0.415239	0	0	0.0781288
Young	0.171271	-0.00130699	-0.725751	0.28406	0.932334	0.154034	0.276553	0	0.0616114	-0.265736	-1.71377	0	0	0	-0.219313	-0.756271	-1.17803	0.501537	0.157157	0.351266	0.768342	0.97704	0	0	-1.97888	0	0	0.187267	-0.593307	1.29233	-2.04249	-0.699349
Young	-1.14439	-2.83804	-0.419374	-1.1905	-1.71659	0	0.281309	0.222015	0	-0.442895	-0.300174	-1.60486	0	-1.73301	0.855424	-0.173251	-0.0903966	0.764785	0.0994473	0.166894	-0.238801	0.12885	0	-1.6086	1.02473	0.193942	0.0371775	0.839895	0.134275	-0.581074	0.196006	-0.388796
Young	0	0	1.95307	2.91402	0.294899	0.876425	-0.811855	-0.852825	0	-0.156329	1.20649	0	0	0	0.885948	2.22239	0.440762	0.392424	0.126121	0	0.202964	-0.427946	0	0	0.00299061	0	0.617617	-0.399357	-1.08632	0	2.26342	0.377411
Young	-0.731021	-0.147258	0.582676	0.144028	-0.219587	-0.878224	0.9681	0.17975	-0.813605	-0.241115	-0.685927	-0.378055	-0.566384	0.242821	1.50653	0.0490499	0.849007	-0.507758	-0.19096	0.912552	1.10888	-0.249268	0.406599	-0.915375	0.0150815	0	-0.505178	0.389754	2.09739	0	-0.0834681	0.0504295
Young	0.719892	0	0.154222	0.740241	0.973855	0	-0.293563	0	0	0.714694	0.750428	0	1.58058	0	1.06752	2.33703	2.36154	0.974725	0.901564	-1.7366	2.75698	2.49859	0	0	-0.42208	-0.581499	0.411466	0.643897	-0.80133	-0.782025	0.524471	0
Young	-1.25044	0.877628	-0.470569	-0.862677	-0.2729	0	2.21071	0	-0.877991	0.353626	0.924529	0	0.152139	-1.68633	0.936263	0.457851	0.715684	-0.0170991	-0.283856	-0.215833	1.81417	1.35223	0	-0.176743	-0.079934	0	0	-1.64729	-0.129459	-1.53947	0.517712	0
Young	-0.636188	0	-0.35221	0	-0.324028	-0.956279	-0.100556	0.430065	0	-0.539606	-0.627506	0	0	0	0.384628	-1.16601	0.375232	0.533705	0.110038	0	0.736331	-0.0483936	0	-0.111085	-0.721664	0	-0.141297	-0.321008	-0.0584145	0	0	0
Young	0.213577	-1.10981	0.603994	0	1.07146	0	2.02953	0.169925	0	-0.300465	1.05076	0.0725327	1.27553	0	2.6805	-0.238918	-0.464958	-0.0208922	0.458598	-0.232739	2.02711	2.0745	0.333344	0.139541	0.187291	0	0.15149	0.931126	-0.168767	-0.000610148	0	-0.387335
Young	0	0	-0.429336	-0.29781	-0.18909	0	-0.286881	0	0	1.00913	-0.840692	-1.1123	0	-1.08569	0.206052	-0.192645	-0.518099	0	0.105485	0.155393	0.17222	-0.463349	0	-0.698752	-0.248371	0	0	0.00895123	-0.0825879	-0.52313	0	0
Young	0	-0.237451	0.455226	0.30615	-0.219093	0	-3.33628	-0.93384	0.239155	0.700445	-1.83927	0	0	1.7326	-0.734368	-0.746632	-0.909425	0	0.0731759	-0.27479	-0.913574	-1.3485	0	-0.3338	-0.476955	0	-0.991067	-1.36953	-1.48421	-0.0609558	-0.957565	0
Young	0	0	0.66467	0.644369	0.859293	-2.27996	0.94667	0	0	-0.750381	0.979091	0	0	0	1.32026	1.66994	0.860658	0	0.496025	0	2.89395	2.09357	0	0	-0.0297473	0	0.284949	0.910504	0.0471598	0	-0.87416	0.0383983
Young	0	0	0.725751	-1.10281	-0.914706	0	-0.205319	0	0	-0.627453	0.530515	0	0	0	0.783364	-0.356092	0.0257452	0	0.232877	0	1.20733	1.99781	0	0	0	0	-0.742289	0.237821	-0.347794	0	-0.874123	-0.0941573
Young	-3.12443	-4.44717	-1.22742	-3.00667	-1.76559	-2.97148	-2.89102	-2.51734	-3.44747	-3.51229	-1.85005	-2.21575	-0.526601	-2.67431	3.25862	0.256417	0.495721	-0.832845	-0.198163	0.0307599	2.3963	2.12203	-1.46056	-2.29715	-0.86319	0	-3.85528	0.194025	-0.129546	-4.87571	-2.25187	-2.04587
Young	-0.938072	0	0.502237	-2.19056	-1.49942	0	-4.08733	0	0	-1.14145	-0.68012	-0.197358	0	0	0	-0.490904	-0.131552	0	-1.17004	-2.73772	-0.238357	-0.487519	0	0	-0.658693	0	-0.42897	-0.147771	-0.127554	0	0	0
Young	-0.966053	-0.642448	-0.739344	-1.39115	-0.513381	0	0.541543	-0.229431	0	-0.605719	-0.861721	-0.563461	-0.413003	-0.857501	0.61098	0.463205	-1.01526	-0.0580542	-0.184527	0	0.512373	-0.674018	0	0	0.88964	0	0.386859	0.767679	1.68653	0	1.03842	1.24953
Young	0	0	-0.0709803	0	0.14725	0	-0.0926493	0	0	0.244176	-0.939393	0	0	0	0	-0.0622064	0.572203	0	0.258231	0.0752056	0.538795	0.445768	0	0	-0.324608	0	0	-0.00641996	-0.0584145	0	0	0
Young	-0.293662	-0.834472	0	-0.219093	0.0292351	-0.634351	-1.02419	-0.193436	0.00227895	-0.27775	-1.7789	-1.66819	-1.47741	0.00327942	0.0152131	-0.353195	-0.317435	0.323358	-0.0481774	0.348107	3.091	2.78871	-0.949836	-1.05385	-0.345531	-0.493393	0	-0.220297	-0.0423638	-0.907226	-0.319688	-0.657252
Young	-0.106915	-2.17225	1.73186	-2.35682	0.320859	-2.60191	0.836942	1.79382	-3.05874	-1.87618	1.52198	0.2737	0	-1.20855	1.86881	0.545481	0.734885	0	0.584159	-0.116941	2.70827	2.22715	0	-0.70955	-0.377041	0	0	1.40122	-0.000122777	-3.26974	-0.468911	-1.0312
Young	-1.02203	0	0	-2.0307	-0.522896	0	-2.27872	-1.0606	-2.79292	-1.20405	-0.971511	-0.0014151	-0.191145	-0.446304	0.0687128	0.721872	0.72433	0	-0.23362	-0.0634634	1.26477	0.746443	-1.61123	-0.158619	0.264634	0	0.533604	1.80412	0.311645	0	-1.58306	-0.248198
Young	1.41387	1.45891	-0.140407	-0.138944	-1.22356	-0.900464	-0.435386	-0.116703	0.98117	0.0518802	-0.664241	-0.289507	0	2.09789	-3.07378	-4.5919	-1.0241	-0.554746	-1.59437	0.26652	-2.07528	-3.67128	0	-0.568661	-1.52953	0	-0.518568	-2.26321	1.16306	0	-0.691802	-2.1961
Young	-2.19331	-1.04606	0.949208	-1.75138	-0.199599	-0.975752	-1.91488	0	-1.72754	-1.19265	-0.0135581	-1.87001	0.373758	-1.1146	-1.73473	-0.0925266	-0.0142488	0	-0.342281	1.29941	1.17916	0.989811	0	-0.46213	0.0396491	0	-0.0578602	-0.0618921	-0.908249	0.316165	0	-0.209547
Young	0	1.01525	0.715143	1.23011	1.19774	1.03418	1.37209	0.196271	1.52868	0.885756	1.4397	0.777024	1.05747	0.848972	1.06293	0.784694	0.851084	0.398533	0.646441	2.36212	0.907897	1.1724	0	0.885427	-0.212648	0.333243	0.591171	1.00394	2.43005	1.36884	1.13551	0.557605
Young	0	0	1.3325	1.0295	0.851055	0	-0.351354	0	0	0	-0.521991	0	0	0	1.59919	-1.73786	1.1571	0	0.666639	0.0393826	2.63926	4.35803	0	0.331316	0.895954	0	0.438841	0.184215	0.268859	0	0	-0.858604
Young	0	0	0.96735	0	0.245646	0	0.982078	0	0	0	0.21042	0	0	0	0	1.2029	-0.349834	-1.04351	0.456455	0.645897	0.98155	1.21573	0	0.771596	-0.174834	0	0	-0.100309	0	0	1.57996	0.409625
Young	0	0	-0.197689	0.180325	0.894271	0	-0.232966	0.0913844	0.242988	0.139061	0.442882	1.49659	0.0144853	0	1.05679	0.534123	3.78798	0.542341	0.405803	-0.383026	1.95406	2.07564	0.380031	0.389082	0.76918	0	0	1.07769	0	0	0	-0.969578
Young	-0.522678	0	0.691044	-0.107493	0.65398	0	-3.44213	0	0	3.9671e-05	0.225132	-1.48805	-0.0859086	0	2.13523	0.826233	0.556935	0	0.874076	-0.536401	1.33556	0.893465	-0.120946	-0.159673	0.512271	0	0	0.748185	-2.20963	0	0.12408	1.21927
Young	0	0	-2.09734	0	-1.0275	0	0.611052	-0.280538	0.00115601	-0.841021	0.536703	-1.41645	0	0	-1.08668	0.255257	0.0923656	-0.111417	-0.338347	-0.0501794	0.653897	-0.389881	-1.09906	-2.18594	-0.173743	0	-0.396896	-0.0507342	-0.493027	0	-0.410821	-1.299
Young	0	0	-1.49954	-0.841634	-0.717365	-0.108524	6.24512	0	-2.08221	-1.25499	-0.297579	-1.6459	0	-1.2656	-1.32483	-1.62597	0.538374	0	-0.205681	1.11889	-0.669158	-0.806525	0	-1.06692	-0.310827	0	0.213152	-0.47834	0.425973	0	1.00952	1.44845
Aged	-2.52907	-0.538449	-2.5131	-1.45111	-0.765972	-0.820199	-0.241008	-0.155763	0	-0.615707	-0.625386	-2.12798	-0.318805	0	1.07956	-0.163766	-1.21434	-0.389127	0.0422282	-0.134086	1.24246	0.944014	0	-3.79694	-0.116523	0	0	-0.425529	-1.08058	-0.394138	-0.341304	0.481863
Aged	-1.50727	-2.87078	-0.0945456	-1.96354	-0.347841	0	0.473317	0.00164785	0	-1.31344	-1.91385	0	0	-2.34443	0	-0.818624	-1.67382	0	0.483741	-2.4334	0.215912	0.784728	0	-2.01205	0	0	-0.577413	NA	-1.87786	-3.53605	0	2.18984
Aged	0	0	-0.346302	0.102125	-0.626466	0	-0.872621	-1.55277	0	-0.638629	2.43503	-0.106915	0	0	-1.29854	-1.49485	-0.589279	0	-0.756896	-1.23528	-0.0839971	0.200872	0	0	-1.2877	0	-0.218654	-0.246095	-0.542814	0	1.45499	-1.08633
Aged	0	0	-0.109229	0	-0.0927391	0	0.171799	-0.0345461	9.11051e-05	0.33442	-2.0304	0.175572	-0.81558	-0.402674	-0.504612	-1.58011	-3.26456	0.19328	0.0980407	-0.180218	0.495329	1.32975	0	-0.763224	0	0	-0.437235	-1.2867	-0.534513	0.000648548	0.109624	-0.546672
Aged	-0.114035	0	-0.757497	-2.48405	0.754638	0.324242	-1.41165	0	0	-1.69651	0.421924	-2.02908	0	0	-0.0772585	0.165187	-0.546864	0	-0.0597312	-9.13848	0.0662597	0.371413	0	-2.2341	0	0	0	0.182501	-1.84626	0	0	-1.44025
Aged	-0.10263	-0.199938	-0.45259	0.127133	0.274977	-0.125531	0.669999	0.0237712	0.270883	-0.00400788	1.50035	-0.207636	-0.13408	-0.0177679	0.857551	0.925636	2.5452	0.168321	0.114381	-0.0215412	2.15429	3.88837	0	-0.16048	0	0	-0.13993	0.526667	0	0.352532	-0.176423	-0.0336748
Aged	0	0	-0.0757986	0.0729315	-0.126147	0	-0.383329	0	0	-0.20212	-3.41392	0.33963	-0.232454	0	-1.64469	-0.727055	1.51584	0	0.342481	-0.199714	0.788061	0.742243	0	-0.337382	-0.613756	0	0	-0.12044	-0.87126	0	-0.33134	-0.177519
Aged	0	0	-0.611598	0	0.820063	0	1.92707	0	0	0.785542	-0.599296	0	0	0	0.193325	-1.10544	0.24224	0	-0.0800591	0.3883	1.6283	1.33483	0	0.228819	0.583683	0	0	0.615681	0.658875	0	4.52812	0.624592
Aged	0	0	2.11439	-2.25263	0.92818	0	2.87767	0.119948	0	-0.0807286	0.328998	1.53853	0	0	3.345	-0.883621	-0.132946	0	0.122147	-0.411542	1.21026	1.48122	0	0	0	0	0	0.0616545	-0.765998	0	0	-1.92374
Aged	-0.373678	0	-0.0412629	-1.17232	0.835398	0	1.35364	0.686991	0	-0.785542	1.8617	-1.15622	0.217456	0	0.261459	-0.760238	-0.0317154	-0.480353	-0.240804	0.358431	1.54772	1.46338	0	-0.286592	0	0	-0.502748	0.22587	-0.102038	0	1.66372	-0.382059
Aged	-2.15668	-7.4297	-1.29308	-5.11624	-2.42997	-4.50612	-7.70967	-1.89008	-4.71402	-6.14385	-0.803683	-1.9229	0	-6.45627	-5.77831	-3.02806	0.0332691	-0.464431	-0.310649	-1.37992	-0.0573391	0.476662	0	-3.00604	0.814362	0	0.577413	0.992572	0.368122	-5.016	0.600151	-3.08521
Aged	0	0	-0.0372825	0	0.0773308	0	0	-0.799806	0	-2.63097	-0.684204	0	0	-0.402674	-0.347514	1.01625	0.197306	0	0.137504	-0.714694	2.04176	3.62753	0	-1.41383	0.939984	0	0	-0.528941	-3.05024	0	0	0
Aged	0	0	4.71998	0	0.685083	0	1.59207	0	0	1.4954	0.639695	0	0	0	1.50189	1.6048	0.403418	-0.345054	0.125655	1.18078	3.16717	2.3345	0	0	0	0	0	-0.349973	1.06207	0	0	0.28846
Aged	1.02477	0	1.21422	0.422269	0.477314	0.126303	0.869603	0	0	2.18098	-1.54889	0	0	0	1.19827	0.698086	-5.32124	0.0753571	-0.0532941	-0.337596	1.58148	0.360732	0	0	1.98396	0	0	-0.716846	-0.279169	0	0.65319	3.46342
Aged	0	0	0	0	0.249396	0	0.606569	0	0	0	1.19052	0	0	0	-0.221266	1.02609	-0.367297	0	-0.0581342	-0.0100804	0.503677	1.56171	0	0	0	0	0	0.243318	-0.600673	0	2.01519	-1.82824
Aged	0	0	-0.346302	0	0.152003	0	-0.00225597	0	0	1.4954	0	0	0	0	0.219438	-0.562936	-0.52955	0	0.0195844	0.645368	0.0995532	0.147144	0	0	0	0	0	0.0323317	-0.583647	0	0	0.743907
Aged	0.640104	0	1.42168	0	0.496931	0	0.975616	0	0	0.638629	-1.07774	0.766686	0.513693	0	2.31975	-1.81522	0.0294743	-0.320999	0.426533	-0.965735	2.34641	0.546629	0	2.67413	-0.137282	0	0	-0.0100355	2.2215	0	0.372152	0.498299
Aged	0	0	0.105876	0	0.241008	0	0.353179	0	0	0	0.608355	0	0	0	0.795589	-0.0585748	0.477187	0	0.0564216	0	1.28734	1.60052	0	0	0.675352	0	-0.199179	-0.0506663	0.486971	0	0	0
Aged	0	0	0.176438	0.455293	0.294887	0.403633	0.279824	0	0.540903	0	0.212008	0	0	0.558306	0.819242	0.824384	-0.528538	0	0.107081	0	0.614324	0.82073	0	0	0.608345	-0.364875	0	0.502065	-0.835044	0.698785	-0.415627	0.243191
Aged	-0.171271	0	-0.22284	0.740241	0.396405	0	0.449656	0	0	-0.449831	-1.56949	0	0	0	0.599372	-1.78588	0.0606599	0	0.111904	0.00422019	0.340524	-1.32011	0	0	0	0	-0.594119	-0.427573	-0.501329	0	0	0
Aged	0	0	-0.135428	0.24521	0.726464	0	0	0.0521446	0.223018	0.300549	-0.250696	-1.24511	0.569374	1.53213	0.159226	0.374603	-0.143376	0.392424	0	0.494062	-0.115158	-0.530108	0	0	0.128802	0	0	0.16265	0.439109	2.0959	0	0
Aged	0	0	-0.215699	0.594264	0	0	0.172721	0.257549	0	0.642776	1.20983	0.123148	0.40065	-1.08611	-0.106701	1.57918	0.300079	0.435158	-0.0892673	-0.888284	0.391582	0.134294	0	0	-0.388222	0	0	0.473115	0	1.27791	-0.198745	0
Aged	0.489729	-0.111251	-2.15251	0.16369	1.09045	0.886132	0.63303	0.245765	1.11823	0.285484	0.12388	0.358136	0.486575	-0.0890482	0.436334	-0.692216	-1.03488	0.176712	0.328113	0.44116	2.71825	5.97648	0.569819	0.889383	0.838518	0	0.593731	0.964605	0.176978	0.943526	-1.23488	0.804648
Aged	0.0885367	-0.511042	-4.2775	0.236473	0.431153	-0.202685	-0.3878	0	0.371609	-0.079845	2.14101	-0.67736	0	-0.967284	3.62563	3.29232	0.487093	-0.974725	1.08817	-0.321737	1.58357	0.902484	0	0	0.748852	0	1.30296	0.618325	0.863596	0.273349	0	0.0749637
Aged	0	0	0.436564	0.394279	0.294704	0	0.0954511	0	0	-0.627453	0.30909	1.1123	0	0	0.373731	0.958523	-0.126677	0	0.335458	0	1.17306	1.12682	0	0	0.295559	0	-0.174293	0.142543	0.380434	0.999761	-1.03989	-0.408259
Aged	-1.09311	0	-0.163266	-1.51585	-1.02139	-0.176129	1.25154	-0.0969251	0	-0.436877	-0.840934	-1.42833	0	-0.857501	0	-0.722204	-1.68366	-0.222926	-0.0745907	-0.227475	1.19375	0.509501	0	0	-0.996544	-0.0113049	-0.788374	-0.693495	-0.671583	-0.15799	0	-1.53235
Aged	2.46713	0	-0.393656	2.30368	-0.607275	-0.0753818	-0.306302	0.334773	0	0	-2.24368	0	1.45821	0	-1.34702	-3.30907	-0.0249212	0.323237	0.544142	-2.39654	-0.758734	0.475262	0	1.22446	1.07318	0	-0.515462	-3.07112	-1.59837	-0.553498	0	0
Aged	-1.22335	-0.885109	-1.27065	-0.963513	-1.33438	-1.7895	-1.42513	-0.565127	-1.4477	-1.84791	-2.10838	-1.66276	-3.95504	-1.19922	-1.37475	-1.23199	-0.232701	-0.415661	-0.0619212	-0.0592935	-0.947844	0.0320079	-1.40353	-1.70868	-1.90503	-1.75456	-1.96286	-1.10517	-1.28772	-2.06479	-2.04877	-1.5303
Aged	0	0	-0.540188	0	-0.705784	0	-1.6845	-1.00528	0	0	-1.83248	0	0	0	-0.878365	-1.41032	-0.713506	0	-0.171292	-0.121173	0.561638	-0.749156	0	0	-1.36179	0	-1.00178	-1.14719	0	0	0	0
Aged	0	0	0	0.126591	-0.332058	0	-2.69214	0	0	-0.391044	-3.54292	0	0	0	-2.39281	-0.780281	0.273997	0.0693341	-0.833739	0.218985	0.724174	-1.66162	0	0	-3.14283	0	-0.929874	-1.19229	-3.78979	-1.82787	-1.3261	-0.0781288
Aged	-1.01445	-0.622317	-0.673269	-0.415285	-0.550172	-0.343126	1.87644	0.807644	-0.604894	-0.601026	0.464625	-1.84612	-0.152139	-0.895679	1.17736	-0.0660892	0.324078	-0.277972	0.14274	0	0.787759	1.27061	0	-0.480966	-0.539113	0	-0.671501	-0.0582741	0.38948	-0.366493	1.12969	-0.570859
Aged	1.84711	1.83179	-0.0190092	1.90467	0.991246	1.6865	1.38355	0.721904	4.19393	2.8467	-2.60229	1.36339	1.09691	1.75659	-0.400016	-0.84485	0.842361	0.357501	0.422881	0.0669336	1.86256	1.54273	1.44702	1.6817	-0.0377346	0	0.292355	0.671414	-1.9111	-0.171401	2.03561	1.3067
Aged	0	0	1.76836	-0.522841	0.289226	-0.561879	0.306799	0	0	1.12136	-4.51065	0	0	0	-0.422857	0.501787	1.0249	0	0.644857	0.808689	0.570206	2.27595	0	0	-1.40005	0	-0.204375	-0.460455	-3.55444	0	-1.08143	0.829197
Aged	0.302585	0.264862	0.310513	0.209265	0.532159	0.640774	0.236562	0.135686	0.596749	0.344902	0.564566	0.223845	-0.0059472	0.276989	0.24684	0.0968898	-0.477553	0.30227	0.0423548	0.158566	1.91293	1.83995	0.258047	0.331616	0.57443	-0.483649	0.419924	0.600688	0.918738	0.233672	2.32412	0.198342
Aged	0	0	0.973295	0.253727	0.336585	0	2.89896	0.098085	0	0.202702	-0.509861	0	0.373715	0	1.85801	-0.279382	-0.387346	0.420827	0.220299	0.0668911	1.40496	0.604395	0.221181	0	0.53143	0	0	0.0427658	0	0	0	-0.59798
Aged	-2.92919	-2.36038	-0.0654923	-2.42403	-1.77168	-0.97728	-0.0993072	0	-1.7172	-2.37205	-0.768674	-2.04656	-1.08068	-2.13067	-0.337484	0.263034	-0.211053	-0.748442	0.219306	-0.492843	-0.382188	0.0718477	-1.01117	-1.72294	-0.494787	0	-0.518568	-0.565927	-0.772197	-5.37577	-1.78241	-1.11554
Aged	0	0	0.769994	0.14323	-0.104885	-0.79764	-1.30001	0	0.545723	-0.0803089	-0.576298	0.518814	0	0	0.152984	-0.453268	-0.211612	0.25143	-0.0138934	-0.053687	2.14578	2.66396	-0.131491	-0.0638421	0.418316	0	-0.63743	-0.72888	-0.782043	0	0.145851	-0.495658
Aged	-0.40234	0.907762	-2.38379	1.13908	0.585615	0.17797	-1.50343	0.0373669	0.923051	0.430922	-2.51802	-0.492571	-2.635	0.987677	-3.5018	-0.654436	-0.623674	-0.297523	0.467624	0.125335	-0.359527	0.707214	-1.64913	-0.470004	-0.0940435	0	0	1.13884	0	0	0	-0.177382
Aged	1.49067	0.208082	0.971792	1.6105	0.310116	0.534777	3.00378	0.707064	-0.0682448	0.501306	0.436453	1.45235	0	-0.0881544	0.394398	1.37623	0.177688	0.826993	0.500876	-0.409163	1.60642	1.9708	1.20601	1.20311	1.14054	0.739236	1.21575	0.28401	0.890131	5.41706	1.23129	1.20409
Aged	-0.952813	-1.2562	-0.153874	-0.723187	-0.44581	-1.54057	-0.124121	0	-0.134536	-1.03927	0.643065	-1.44633	-1.00617	-0.540012	-0.972779	-0.243359	-0.521624	-0.975515	-0.529762	0.570542	0.143077	0.0140463	-1.20527	-0.326488	-0.260259	0	-0.463059	-0.461566	-0.793445	-0.894278	-0.757496	-1.04994
Aged	2.80399	3.02829	2.86305	2.3248	2.69517	4.14555	3.04537	0.927461	2.07798	2.94841	2.14862	1.53734	2.68456	2.35274	2.94491	1.39786	0.472038	1.80371	1.57102	0.804869	2.19951	1.91437	2.14485	1.78057	1.01001	0	0.94537	2.64668	2.80629	6.25496	5.23856	1.21092
Aged	-5.82585	-3.4	-7.0535	-1.75958	-4.57429	-8.56865	-5.23634	-3.51432	-7.46066	-2.30986	-3.15401	-7.51947	-6.71163	-5.40281	-6.37972	-3.22402	-0.818935	-0.553991	-2.47105	-8.12217	-3.17157	-3.89829	-6.46253	-6.1691	-5.29953	-1.26696	-7.86525	-2.35688	-7.02983	-6.48593	1.22043	-6.5687
Aged	0	0	-1.83229	0	0.296617	0	1.23522	0	0	0	-0.334664	0	0	0	0.102318	0.744927	0.519262	-0.0329682	0.624991	0.078671	1.45031	1.4559	0	0	0.0333761	0	-0.338976	0.288108	0	0	-0.00187241	0.171338
Aged	-2.42884	-1.58136	-2.39163	-1.2731	-0.710223	0	1.19075	-0.118097	-3.19298	-1.35235	-0.0806185	-2.21163	-0.191145	-0.424266	-2.12688	0.532221	0.166059	-0.471912	-0.498251	0.0848678	0.10813	0.313182	0	-1.55493	0.210567	0	0.0905123	-0.171823	0	0	0.359003	-1.19057
Aged	-0.384866	-1.69489	-0.944385	-0.575313	0	0	-1.61471	-0.163685	0	-2.84034	-0.710691	-0.593961	-1.15926	-0.120903	-0.51185	-1.03073	-3.27938	-0.0371796	-0.273206	-0.0702624	1.20251	0.662711	-1.88743	-0.560257	-0.335218	0	-0.571197	0.442222	-2.20963	0	-0.972583	-0.32316
Aged	-3.2414	-2.78666	-1.35079	-2.68716	-1.28137	-0.00637891	-1.56348	0	-2.29868	-2.94948	-1.86904	-3.84961	0	-1.70341	-2.20817	-0.5025	-0.142151	0	-1.02092	0.587668	0.469463	-0.377152	0	0	-2.62486	-2.08862	0	-0.176598	0	-4.31624	0	-0.881969
Aged	0	0	-0.0904627	0	0.450925	0	0.318252	0.254778	0	0.374423	0.953483	0	0.786113	0	0.77398	-0.047618	0.0237518	0.496313	0.300927	0.349689	0.719376	0.123005	0	0	-0.359957	0	-0.376594	0.366645	-0.129546	0	0.736392	1.23653
Aged	0	0	0	0	0.199931	0	0.120031	0	0	0	-0.429074	0	0	0	0.595477	0.254348	-0.124369	-0.297523	-0.00744216	0.805911	0.551875	-0.129249	0	0	0.348643	0	0	0.503849	0	0	1.03055	1.73719
Aged	0	0	1.75079	0	0.760431	0	1.04182	0	0	0	-2.69937	0	0	0	0	1.31546	0.241174	0.638116	-0.109575	0.126033	1.19749	0.112151	0	0	-0.122619	0	0	-0.109203	0	0	0	0.718758
Aged	-0.382564	0	1.2844	-0.253627	1.79159	0	2.14043	0.121216	-1.5591	0	0.127855	0	0	0	1.22147	1.79738	-0.368327	0.518527	1.36064	0.365138	3.46682	4.76612	0	-0.642287	2.1214	0	-0.17358	2.37186	-0.491644	0	-0.294992	-0.1893

## Sheet: Fig 3
Fig 3C/Supp Fig10A
Group	B	DNT	Myeloid	NK	TcCM	TcEFF	TcEM	TcN	Th17	Th2	Th2CM	Th2EM	ThCTL	ThN	Treg
Young	8.14955	1.55647	9.09175	14.865	5.10588	9.00861	1.95598	4.63247	0.23555	0.762072	23.7258	5.75249	0.930651	11.5373	2.30007
Young	0.961538	10.3814	6.81226	3.61799	1.58083	43.0411	2.24902	2.49348	0.635593	2.23272	12.4348	2.65645	4.88918	5.00326	0.488918
Young	7.31735	1.07283	5.06128	19.0053	0.387805	6.21055	0.167011	2.40326	0.133043	0.232117	14.6941	13.2335	1.10114	27.0784	1.37572
Young	6.52726	5.38202	32.5209	8.74338	0.679963	2.85123	3.11719	7.49305	0.224945	0.410157	18.8159	3.12039	2.90827	4.98084	1.32788
Young	9.36613	1.37963	22.6932	7.16262	1.17854	2.81288	1.85373	7.49168	0.209626	0.177938	18.1253	2.43629	0.0670315	23.2368	1.28335
Young	4.16505	1.36734	61.8697	6.75427	0.324864	6.85609	1.5128	2.6377	0.111521	0.281226	7.45733	2.20132	0.169705	3.36016	0.785493
Young	1.17705	2.35973	32.6472	7.17426	0.892483	2.92887	3.30538	17.6552	0.258926	0.355867	15.004	3.41858	0.0387764	10.7598	1.3922
Young	11.8801	1.89443	8.79348	5.6234	2.95596	12.1505	1.57506	2.3517	0.123392	0.206863	26.718	4.98285	10.902	7.90978	1.3682
Young	5.11176	1.35381	13.451	4.55229	0.321959	1.57813	0.279735	15.8948	0.10556	0.182092	11.0231	6.075	0.0580582	39.4057	0.350988
Young	12.2735	1.36184	9.47072	4.24988	0.770201	0.837716	0.496589	2.33015	0.157238	0.164345	38.7064	6.74437	0.0586312	20.6533	1.22148
Young	4.08289	0.846413	43.3081	5.69302	9.59593	0.622649	3.02244	6.83941	0.241601	0.194578	16.5407	1.94902	0.0275652	5.61357	1.08477
Young	3.29459	1.06156	19.498	18.2347	1.72559	3.86376	0.298139	9.06613	0.262001	0.481841	18.6879	1.79034	3.31567	16.6611	1.44703
Young	8.87324	0.663146	7.67606	5.99765	2.87559	9.43075	7.277	5.51643	0.134977	0.575117	22.6056	4.66549	11.0681	8.94953	3.03404
Young	12.2756	1.83663	9.01831	19.8595	6.51257	2.77456	6.99723	2.78045	0.20407	0.572965	25.599	2.9335	0.170712	5.89055	2.00538
Young	8.08637	0.505172	45.7602	6.62707	7.43663	0.45337	0.578258	6.98005	0.0389521	0.21524	15.8234	3.1756	0.0160627	2.95393	1.126
Young	4.36784	0.986373	21.0636	9.47414	1.38128	1.08554	2.04447	3.70643	0.127502	0.451571	33.2542	4.03227	0.0425008	15.8236	1.13778
Young	8.04304	2.88672	8.92002	14.0357	14.2672	30.54	2.33861	2.11125	0.580593	1.69712	7.56395	2.78116	0.962241	1.6484	1.10028
Young	9.70509	1.15074	31.7685	16.055	1.09935	5.97302	0.759549	3.01821	0.125069	0.280976	15.8163	4.25347	2.69269	5.57326	1.11991
Young	4.30941	2.50429	8.06373	7.54889	2.76913	20.35	1.21825	5.57427	0.610182	0.72671	12.727	2.00428	2.95557	24.1764	3.72466
Young	13.9809	0.66611	42.0976	3.74349	0.985645	1.69108	1.59031	2.27608	0.0393275	0.285124	19.1844	4.7193	0.0467014	7.09861	1.25848
Young	7.31595	2.04185	28.3289	5.2348	0.345494	10.9428	0.358593	7.24063	0.055672	0.144092	8.00039	9.83266	2.64769	16.6869	0.402803
Young	7.14968	2.70602	41.7469	8.20535	2.31048	3.08519	0.998391	0.982024	0.321885	1.72945	20.2679	2.49598	0.0763796	6.06672	1.57124
Young	13.3114	2.70409	19.8883	9.49842	2.51216	5.77924	2.2989	3.78743	0.0810373	0.383861	24.1875	3.80022	0.0853024	9.33635	1.85533
Young	6.55738	1.12873	0.806235	39.7474	0.53749	10.7498	1.53185	0.510615	1.31685	1.5856	20.5052	5.1599	0.295619	8.2236	0.994356
Young	15.9457	1.89803	8.32976	6.89652	3.05287	11.4651	0.818541	8.10133	0.079316	0.324402	14.3038	9.79394	2.89265	14.7575	0.673393
Young	3.88785	6.55371	16.2002	6.60078	1.05222	8.49512	2.31456	2.00528	0.302557	0.574858	25.9745	4.78208	6.11164	12.7343	2.09773
Young	8.16445	1.01127	23.2839	6.40526	1.78398	4.58555	1.65721	16.1514	0.136564	0.367052	11.7958	3.6152	0.194762	19.4964	0.872972
Young	4.4386	0.496708	43.8899	8.94766	4.50492	0.317783	0.285314	4.07522	0.0635565	0.200341	14.951	4.18299	0.0145075	12.1054	1.20965
Young	6.43398	1.16782	12.2218	11.1712	3.48001	6.48527	2.41036	3.43458	0.104034	0.426392	26.6473	2.31512	0.323824	21.4427	1.56783
Young	2.48338	1.2587	27.3759	16.0136	1.07314	15.3332	0.952528	7.37591	0.349467	0.890676	8.54492	0.881398	7.32024	8.56657	1.11644
Young	0.834102	2.2645	35.5328	4.47931	6.09782	10.6162	1.11095	4.12792	0.188117	0.731171	17.5374	7.73053	2.8324	3.46419	2.2432
Young	3.00171	1.20908	7.42552	13.7995	1.4641	7.73304	0.973568	6.50446	0.202514	0.450032	32.7713	5.21587	1.93814	16.0586	0.834058
Young	5.30571	0.979069	18.3124	6.22233	0.848601	5.43952	1.58681	2.76102	0.0903242	0.275433	19.2547	17.5218	0.258706	19.0963	1.14299
Young	0.802943	6.05921	10.608	9.69191	2.05511	23.8584	3.67868	3.39217	0.137951	0.619009	14.9022	3.27898	4.49577	14.3964	1.47501
Young	7.94656	2.40896	14.1439	5.67088	0.809649	5.32103	3.35854	6.19065	0.263219	0.556426	22.1071	6.13401	0.0566421	22.7302	1.63263
Young	4.40477	1.65568	22.9148	17.2281	0.411758	13.7143	0.415218	9.75416	0.100344	0.23356	11.4289	0.882338	1.42904	14.171	0.802754
Young	4.53199	1.00854	35.359	11.7291	1.36904	5.85383	1.42054	6.92245	0.274666	0.905541	17.5014	4.13287	1.32183	4.89249	2.30033
Young	13.2239	6.62789	13.3547	7.27157	0.626917	14.8415	2.01988	1.65613	0.191092	0.91188	21.3621	3.10106	0.269876	12.9976	1.05939
Young	13.8163	4.72073	17.8477	3.49792	7.21019	9.04441	3.27138	6.28943	0.16564	0.16564	20.2933	2.56985	0.721019	8.51826	0.98653
Young	12.4214	3.31323	7.28603	3.17978	1.62453	6.90876	2.5741	13.2658	0.130887	0.300269	12.6909	3.82651	1.23187	29.5291	1.11895
Young	6.58053	0.621807	38.0349	6.22119	4.00112	0.842095	2.52472	3.53399	0.148421	0.242161	15.6998	5.70875	0.135923	14.4297	0.804599
Young	12.857	2.07567	18.1661	13.9381	1.30993	23.7552	0.978793	0.966619	0.180176	0.421222	11.0747	2.66855	0.925227	9.27053	1.04453
Aged	2.17713	1.78367	26.7694	5.58709	1.07068	12.7218	1.53329	4.26364	0.231305	0.51984	18.2755	8.04082	5.14117	9.19496	1.90052
Aged	17.6308	0.531248	40.0797	9.13451	1.66015	0.509112	0.254556	1.28385	0.166015	0.309894	18.9331	0.66406	0	5.62975	2.88866
Aged	10.7878	0.435538	64.217	8.62599	1.0597	1.775	0.597673	1.32145	0.206642	0.463091	7.52178	1.30238	0.210881	0.397389	0.899688
Aged	5.40817	10.1432	29.693	1.45091	2.72221	18.426	3.80566	2.012	0.236463	0.371585	13.6605	2.10015	1.07933	6.88791	1.70303
Aged	3.41067	1.65411	15.6433	4.05845	1.52757	30.1868	4.49834	0.943055	0.325399	1.33775	14.8539	3.78126	15.0015	0.228985	1.87406
Aged	4.52737	1.36506	31.9683	21.7145	0.856458	1.91847	0.624555	2.18199	1.53635	1.12525	14.3358	0.645637	0.0685166	14.1065	2.66688
Aged	10.4949	0.601223	9.78503	14.6984	3.66038	6.01349	2.391	1.73925	0.0808367	0.512808	18.9448	10.9824	10.8915	6.22695	2.31395
Aged	1.98648	2.79187	7.63501	24.5763	3.34463	16.7923	1.94978	6.86416	0.211604	0.395137	15.8724	1.96057	9.06657	5.53624	0.788116
Aged	2.84136	0.59453	16.6493	7.69917	1.55073	1.46403	1.81332	2.98504	0.121383	0.339378	40.6089	8.69996	0.0346809	12.4802	1.38724
Aged	1.1153	0.718295	10.2906	45.9857	0.688751	7.19034	0.895561	0.768151	0.238201	0.683211	14.0908	2.27306	6.08612	7.38607	1.01743
Aged	3.33313	0.362473	17.9394	11.2569	0.890995	0.334123	0.717858	1.37395	0.118462	0.38171	37.5251	4.17046	0.0151874	19.6505	1.36484
Aged	17.6844	12.2003	13.9165	12.2289	4.46145	3.242	1.06387	6.56737	0.094512	0.312617	15.0497	8.35777	0.253001	2.36571	1.36291
Aged	3.89793	1.8962	19.317	12.458	2.04649	9.45864	1.93458	0.655518	0.21744	0.697087	29.5175	4.67816	0.460461	9.45544	3.02817
Aged	6.45313	2.92446	20.8133	31.1152	1.25807	11.8965	2.02781	0.813883	0.262098	1.23876	12.0206	3.04861	2.51614	1.71605	1.05667
Aged	10.576	1.58183	13.6269	14.1756	7.20817	6.06522	2.63639	1.94758	0.25602	0.697958	26.2146	2.83145	0.0944834	9.5093	1.93539
Aged	2.07587	1.30357	49.0894	4.02274	1.08971	12.0716	0.819825	1.29848	0.526182	1.27132	14.4513	2.08945	0.358143	6.7521	2.28125
Aged	5.13975	1.32594	31.7143	12.9924	0.394291	23.0791	0.660351	2.48962	0.126487	0.362888	8.40312	4.41048	4.58407	2.55504	1.14711
Aged	10.678	0.850958	22.8444	13.251	0.99098	5.42525	1.58201	1.9456	0.116813	0.41929	17.7951	2.90409	0.0216608	18.9624	1.93322
Aged	10.6395	2.70121	21.9405	11.8523	1.87431	18.9636	2.31533	0.826902	0.16538	0.220507	10.86	1.81918	7.93826	4.79603	2.14994
Aged	4.82056	0.78337	25.3935	8.75156	1.11843	10.4693	1.77202	2.06696	0.10618	0.431797	22.7838	3.93337	2.10708	13.9166	1.15618
Aged	7.52329	0.474837	21.4886	9.04912	0.87255	1.35344	0.450641	1.37158	0.1361	0.226833	17.0881	1.07216	0.0105855	37.0327	1.33378
Aged	0.794271	1.6297	18.2312	11.5766	4.9179	8.58472	1.0947	6.03317	0.477386	0.695502	31.4663	3.00835	0.847772	8.30487	1.82312
Aged	15.0699	0.792288	23.7636	23.3199	0.819484	8.93417	0.38505	2.30314	0.0930419	0.307754	12.2923	5.16025	3.18275	1.97821	1.17161
Aged	5.26859	0.823568	27.8658	5.97982	0.502005	25.9877	1.49689	1.98836	0.230992	0.974521	13.6819	5.79166	4.5047	2.81614	1.54814
Aged	11.7641	13.028	39.5886	13.6816	0.807343	4.50766	0.740064	1.16776	0.139363	0.19703	7.34778	2.97948	0.552645	1.89822	0.557451
Aged	4.84519	1.03953	16.6235	0.896761	3.81235	28.2145	4.05104	4.43473	0.0736147	0.198537	8.58392	1.85821	16.4607	7.04024	1.34737
Aged	0.916456	0.806481	45.6615	4.67209	0.364749	21.2306	0.881631	0.865134	0.251109	0.379413	10.0535	1.3252	0.581033	10.5686	1.09791
Aged	4.25527	1.41561	22.9515	17.7954	0.679325	4.01688	2.17089	2.84599	0.116034	0.379747	21.7996	7.39873	3.48734	7.29114	1.83122
Aged	2.27878	1.32513	27.6613	11.1693	1.59403	14.3823	3.71202	1.66888	0.121978	0.38534	19.1811	2.057	0.083167	12.9962	0.953648
Aged	2.9128	2.03081	40.7736	8.57969	11.7523	18.2113	2.02239	3.39031	0.0997149	0.294931	5.36635	0.974678	1.38337	0.442397	1.3623
Aged	3.47579	1.80484	19.1677	27.9509	3.48115	9.43659	0.444516	3.26692	0.128535	0.278492	12.5964	5.12532	5.97151	5.11461	0.808698
Aged	2.3294	0.554571	54.8325	14.516	1.46451	1.28032	0.730753	1.6467	0.0890918	0.294303	16.3508	1.04708	0.00600619	3.3965	1.17421
Aged	4.70168	1.07231	12.7853	7.01127	1.88342	6.31015	0.453671	0.838603	0.316195	0.673632	31.9769	2.46082	0.0412428	26.5466	2.41958
Aged	11.545	1.71591	18.6432	7.41035	1.92675	10.697	0.649854	1.9596	0.217227	0.593266	17.913	6.47573	2.75458	16.4946	0.749341
Aged	10.4163	0.374254	14.3645	6.40517	0.874211	0.397109	0.262835	1.64272	0.179985	0.505671	33.2057	2.40836	0.0171414	26.3149	2.11696
Aged	3.2936	0.956713	44.0088	4.87244	1.43768	10.5395	1.16583	2.58783	1.40632	1.98662	16.5517	1.89251	0.48097	7.34003	1.08218
Aged	2.5435	0.985162	47.461	17.3456	1.22093	5.78227	1.45308	3.61166	0.2087	0.412589	9.01682	4.26964	0.134723	4.02726	1.16981
Aged	5.50642	0.688596	38.6327	11.5549	0.355657	2.19975	0.241283	2.00468	0.147277	0.527219	19.1867	5.85346	0.39796	10.8844	1.20328
Aged	3.6965	0.721173	56.2515	18.3932	0.568794	2.43412	0.2509	1.38192	0.0814439	0.17471	5.22817	2.41048	5.14016	2.442	0.471587
Aged	9.16734	1.02161	27.8159	8.23744	0.448164	1.50335	0.657393	3.86558	0.162734	0.346132	20.3637	4.01798	0.0297054	19.2723	2.60116
Aged	5.86878	6.25613	34.9588	10.2725	1.35831	12.9452	1.80075	4.46485	0.13256	0.396819	10.1219	4.57331	3.57137	1.78784	0.801384
Aged	0.787594	8.01988	2.16724	18.7746	2.09935	36.194	1.34163	1.82776	0.477988	1.32805	10.9123	1.50186	3.10421	10.3745	0.890796
Aged	2.52913	1.12164	6.89268	28.649	0.622332	8.84652	1.1723	0.28222	0.289457	0.828569	24.8716	1.16506	8.82481	11.9509	1.63543
Aged	5.85846	0.576121	22.7346	13.108	0.576121	0.917115	1.11777	6.67217	0.093558	0.492411	17.7465	10.8478	0.129258	17.7674	0.764468
Aged	5.54743	7.22692	32.553	14.123	1.87035	6.74025	2.91367	0.852472	0.372161	1.61906	15.9361	3.42897	1.829	2.50652	2.16935
Aged	3.11901	0.577844	13.1434	10.925	0.905627	40.0394	1.05769	2.89176	0.187546	0.634446	12.4	1.75803	2.93906	7.9631	0.974056
Aged	2.2369	2.40733	17.2561	8.64934	0.809544	4.98509	1.85343	2.10908	0.276949	1.29953	24.4354	2.76949	0.426076	26.4167	2.70558
Aged	3.65945	1.37229	17.5411	9.19529	0.326736	23.2263	0.961538	1.22293	0.102689	0.382748	3.02465	5.4705	31.9268	0.29873	0.970874
Aged	3.24272	1.62004	29.3135	17.1013	2.08498	2.97666	2.8871	2.69217	0.374058	0.600601	17.1632	3.08203	0.086929	14.7463	1.37506
Fig 3D/Supp Fig10B
Group	B	DNT	Myeloid	NK	TcCM	TcEFF	TcEM	TcN	Th17	Th2	Th2CM	Th2EM	ThCTL	ThN	Treg
Young	2.44915	2.13792	23.1876	18.6859	3.56387	10.9337	1.63548	3.73068	0.327502	0.854353	17.3373	3.42148	0.707893	8.53336	2.22742
Young	0.783175	4.91904	18.6202	4.66385	2.66631	30.7286	0.985568	2.57832	0.747976	1.35516	15.1795	3.0535	6.91658	3.1503	1.51355
Young	3.80611	0.593651	28.5443	8.38366	0.319815	2.77616	0.16144	2.31841	0.306532	0.458777	13.3587	11.5951	0.515996	25.1213	1.30991
Young	9.76165	4.96382	23.0879	3.79868	0.985316	1.8738	2.82933	9.79251	0.307512	0.76612	26.2098	4.07108	1.54395	7.04405	2.17919
Young	5.19726	1.90468	16.1971	3.57016	1.81018	4.5978	1.40858	3.86251	1.81904	3.44318	32.2348	2.74333	0.212615	14.5907	5.79376
Young	8.39945	2.07934	35.9781	11.2449	0.492476	8.94665	2.16142	4.43228	0.164159	0.547196	12.4213	3.36525	0.218878	7.9617	1.42271
Young	1.0657	2.55572	31.4344	11.4886	0.882798	1.57294	1.80218	17.7194	0.234112	0.197532	12.4128	3.73116	0.029264	12.9859	1.02424
Young	7.49194	1.72147	10.3804	8.48485	3.1528	12.8691	2.11799	1.82463	0.241779	0.428756	25.0322	7.73372	10.4159	5.36106	2.03417
Young	11.3838	1.01205	34.3293	4.03321	0.22611	0.781851	0.113736	9.30049	0.196144	0.275827	8.45053	4.29065	0.0224748	24.7066	0.64564
Young	8.06362	1.88712	12.4388	4.73037	0.834924	1.49577	0.388771	2.32876	0.4036	0.635058	38.0512	6.74128	0.068986	18.9866	2.28685
Young	3.93719	1.01609	35.994	5.5061	8.21957	0.865559	2.61874	7.95744	0.20244	0.406177	20.9785	3.81132	0.11809	6.17052	1.61173
Young	4.67393	1.24707	11.0999	17.9666	1.97882	4.48327	0.389065	10.7985	0.177785	0.409678	20.7235	2.46837	3.51962	18.268	1.50473
Young	5.85966	0.814463	14.3491	6.84745	3.18516	13.4153	5.92116	4.12823	0.145373	0.661635	17.7393	3.81325	14.4124	5.12907	3.03979
Young	8.96459	2.0828	21.9521	23.2617	4.41097	3.41237	4.98445	2.03715	0.26249	0.542098	18.437	1.77181	0.268196	5.40101	1.65768
Young	10.9629	0.854033	25.6042	13.2543	10.4996	1.07452	0.851242	6.12894	0.220486	0.639129	20.9461	1.16383	0.0307005	5.82194	1.69411
Young	7.19716	0.890176	23.2907	9.44831	1.35014	1.67618	1.19457	3.60805	0.124462	0.395032	32.5171	2.59747	0.0135285	13.7625	1.21351
Young	4.61883	1.98102	16.5305	15.4814	15.379	23.7062	2.1175	2.78281	0.166329	0.970253	8.47212	3.46306	1.08967	1.32637	1.42233
Young	5.00676	1.66812	21.7434	21.2172	1.29635	5.72132	1.35429	3.04413	0.318656	0.352453	23.525	1.55948	2.19197	9.60313	1.07667
Young	6.22014	2.16202	3.28844	8.71727	3.49599	17.3524	0.793462	5.04616	0.22485	0.343761	14.9806	2.1577	3.16088	27.9485	3.47005
Young	1.77551	0.736648	67.5308	12.438	0.429711	2.0305	0.4486	0.731926	0.146385	0.339992	8.15507	1.68107	0.0991642	1.21358	1.95495
Young	8.20221	3.06239	9.36338	12.2443	0.752383	17.807	0.666044	5.82172	0.46165	0.503938	10.743	1.25808	4.39977	23.0243	1.27218
Young	7.87628	1.72399	50.9648	6.64385	1.2113	3.16488	0.509874	0.514099	0.577481	1.53666	17.5442	1.6085	0.235218	4.03814	1.61695
Young	9.11176	4.2262	20.2475	19.6524	2.10786	8.73555	2.13407	2.63875	0.191385	0.644941	18.9301	2.42902	0.145505	5.98144	2.44475
Young	3.90938	1.02561	25.7353	29.3822	0.80993	5.89273	0.900425	2.13568	0.346898	0.449459	10.781	1.49166	0.134234	14.342	2.30611
Young	12.3882	1.7673	4.34147	5.92351	3.75155	14.6089	0.997002	4.27809	0.34371	1.94769	19.1064	1.80387	3.871	21.5976	2.93494
Young	6.22951	7.97334	15.4274	8.314	0.990682	9.53118	1.43999	2.31098	0.74025	1.02199	19.5964	2.82658	7.36383	13.5289	2.50064
Young	5.13615	1.40077	22.0451	8.62792	2.80948	4.53242	0.884417	15.577	0.315989	0.681407	12.907	3.36114	0.231255	19.075	1.83415
Young	5.57162	0.737652	19.3493	7.34064	6.6725	3.01339	0.869936	3.21517	0.399094	1.47306	26.5756	1.704	0.0493262	19.4502	3.10755
Young	4.55558	0.994846	7.96552	20.0995	3.13534	9.42853	2.53888	3.02055	0.191316	0.378131	23.7277	1.78712	0.380382	19.7146	1.75111
Young	7.6975	0.997735	24.3746	17.6074	0.915795	12.2427	0.616957	6.99378	0.255459	0.332578	8.2759	0.669976	6.7817	9.21579	2.67027
Young	4.12404	1.47264	58.2481	4.46254	3.40568	6.40755	0.428839	2.45875	0.17959	0.313466	9.3735	3.11833	1.67944	2.5578	1.5042
Young	5.253	1.04784	15.8455	6.75081	0.986426	4.56112	1.00147	7.47277	0.150408	0.337165	24.2445	4.68772	0.913728	25.083	1.07166
Young	2.9323	2.53453	24.3479	6.86102	0.818525	11.9041	0.840513	2.4206	0.128925	0.330808	17.8167	12.5017	0.217874	15.0713	0.717584
Young	0.701258	6.13216	15.2401	10.8156	1.62227	28.1301	3.68266	2.80923	0.118976	0.366726	9.53907	2.4635	4.70865	11.8612	1.34233
Young	9.4164	1.88114	9.0697	2.34982	0.877437	4.2545	2.8506	6.46521	0.222569	0.736191	24.9321	4.8366	0.0492221	27.8383	3.7473
Young	4.75321	2.18044	17.4055	18.9423	0.32363	18.201	0.31459	9.39794	0.157295	0.392334	9.4341	0.73766	2.09546	14.1837	1.01428
Young	6.98911	0.864549	33.6511	20.9786	1.10856	5.92256	0.955043	4.40354	0.397531	0.701335	14.4792	3.20449	0.690023	3.58262	1.6079
Young	7.06112	2.87701	25.0744	4.21202	0.495395	9.75672	1.33501	1.73272	3.08633	4.0027	21.2694	2.5421	0.702391	12.5384	2.87236
Young	9.73185	7.13448	15.5358	5.7606	7.87367	9.97145	0.930363	6.55332	0.142741	0.1198	21.9132	1.25153	0.593903	10.7106	1.00938
Young	8.2613	3.31334	12.7859	4.02775	1.91098	8.09667	2.60481	13.224	0.226377	0.408655	11.1484	2.76063	1.3465	27.9738	1.36708
Young	5.46878	0.626842	38.9828	2.92414	3.09355	9.19934	3.51032	3.17148	0.298174	0.359164	13.1637	4.57426	0.0677667	13.3534	0.758988
Young	12.0404	2.07854	12.2246	13.1421	1.39117	24.3603	0.845228	1.23002	0.246662	0.381504	14.0663	3.14741	1.05242	11.8727	1.60824
Aged	1.91404	1.45267	44.5593	6.91839	0.682263	10.5016	0.881393	2.84113	0.253536	0.754081	11.7203	5.11208	3.43526	6.92383	1.49184
Aged	19.6306	0.709469	53.82	5.20082	1.34271	1.00264	0.175901	0.240399	0.885371	1.1844	11.1639	0.545295	0.0175901	1.08473	2.71475
Aged	32.1231	1.16923	13.0462	20.4923	2.46154	5.10769	1.6	1.23077	0.615385	0.861538	14.2154	0.861538	0.184615	1.16923	3.50769
Aged	6.93934	5.37954	34.3359	3.39106	1.85049	23.3879	1.50098	0.718253	0.201337	0.263548	13.5156	1.05532	0.659435	5.08659	1.51455
Aged	2.78762	1.7827	10.1662	15.8103	0.912001	36.3802	1.64504	0.354476	0.677978	1.98231	6.74536	2.30925	16.5881	0.0722717	1.11161
Aged	1.46771	0.974526	57.7947	12.6555	0.758294	3.76629	1.01155	1.11967	0.250296	0.713863	11.6158	0.666469	0.0888626	5.95675	1.0234
Aged	9.28239	0.798873	13.2407	20.3618	2.7763	7.10567	2.10799	1.14076	0.388269	1.40705	14.323	8.19145	11.088	4.53554	2.79176
Aged	2.372	2.69226	18.1268	20.2818	3.79561	13.0873	2.04761	6.25439	0.0785156	0.221084	15.794	1.60957	7.48585	5.28121	0.685979
Aged	3.91328	0.659688	25.9627	6.81402	1.13174	2.3095	1.44683	2.33546	0.0837887	0.310372	34.9623	6.70899	0.0318633	10.9456	1.87757
Aged	1.12263	0.717987	12.3045	47.2884	0.656304	6.9356	0.658771	0.616827	0.199852	0.634098	14.1525	1.66297	5.59832	5.61559	1.45078
Aged	2.27422	0.262141	20.1723	11.3641	0.74041	0.23286	0.451776	1.21728	0.145014	0.433649	37.1906	3.27677	0.0167324	20.7106	1.02626
Aged	11.64	17.7484	5.95326	14.9975	8.32223	4.18697	1.20736	2.52611	0.686226	0.618598	22.9876	1.61114	0.171059	5.00845	2.02287
Aged	2.81077	1.76538	20.7737	8.68858	1.7247	11.3529	1.88741	0.65083	0.21152	0.59795	33.172	2.41214	0.471852	10.5841	2.62773
Aged	5.62732	4.7499	16.797	31.9088	1.14857	12.9092	3.4944	0.615816	0.288336	1.39681	12.8214	2.66854	2.71628	1.32329	1.2259
Aged	12.2451	0.890702	23.1832	21.9928	2.96346	4.66162	0.474486	1.10713	0.341297	0.42454	16.9733	1.13211	0.0582702	11.3544	1.72313
Aged	2.45687	3.82822	23.3266	5.91078	1.97706	20.6826	2.29353	1.23524	0.643142	1.61976	20.0361	2.27652	0.779256	9.84449	2.7257
Aged	5.17984	1.32515	31.6493	13.186	0.402895	22.9555	0.652225	2.50192	0.132861	0.364072	8.37367	4.3913	4.54573	2.54592	1.14484
Aged	6.82433	0.852322	22.1393	12.5487	0.896474	4.66281	1.75455	2.18455	0.239955	0.502947	18.0734	2.4533	0.026875	24.4121	2.10969
Aged	6.81465	2.64151	38.2242	10.8879	0.765816	16.2042	1.10988	0.665927	0.36626	0.45505	6.28191	1.22087	9.27858	2.21976	2.54162
Aged	6.2618	0.669773	18.4313	6.46056	1.24434	7.28733	1.43809	3.08664	0.150323	0.370797	28.3593	3.79984	1.09569	19.4952	1.33454
Aged	6.45137	0.757238	26.0653	9.74635	1.19154	1.91289	0.584014	1.16308	0.535758	0.941599	18.9891	1.43653	0.0371195	26.9463	2.83841
Aged	0.0752537	1.53178	15.0459	14.0263	5.13424	10.5841	4.11225	6.6029	0.427247	0.699131	29.6645	1.80609	0.706414	5.74841	3.49808
Aged	17.1187	0.850351	26.64	19.644	1.0157	9.65879	0.423028	1.22614	0.165346	0.272714	11.9157	0.846056	4.88522	3.58178	1.47953
Aged	5.82205	0.956414	12.2365	4.06708	0.688989	34.4866	3.71423	1.13841	0.211711	1.42998	18.0549	4.80064	5.09221	4.93435	2.02611
Aged	15.7052	8.1298	26.7195	20.5218	0.666712	9.68773	0.775563	1.00347	0.289135	0.738145	6.70794	3.54786	1.85727	1.4967	1.20076
Aged	1.78474	2.32275	16.7637	1.17948	3.08321	35.0069	4.67913	2.95647	0.142262	0.193994	6.58803	1.90631	16.818	4.48773	1.60368
Aged	1.17665	0.663064	40.6711	6.78778	0.220383	26.3462	0.408187	0.735886	0.1054	0.266375	8.49527	0.532751	0.473343	12.1862	0.682228
Aged	3.45712	1.30291	29.4949	20.0818	0.65775	4.21873	1.87097	2.29268	0.143194	0.38395	18.9205	5.7561	3.26515	5.8395	1.58143
Aged	4.10691	1.54281	18.6875	10.5606	2.75967	13.0161	2.02086	1.3907	0.217297	0.586701	24.6415	3.1508	0.0869187	14.95	1.34724
Aged	1.77101	1.8366	6.47183	15.7569	3.62947	56.8763	1.58152	1.42847	0.102033	0.45915	2.52897	0.604912	6.0637	0.0801691	0.495591
Aged	3.36966	1.99572	32.3534	20.3811	3.20251	11.4054	0.532861	3.07615	0.344989	0.569633	9.7192	3.00127	6.39032	2.06793	0.88253
Aged	3.01304	0.761775	35.8096	26.2317	1.65361	2.24197	0.867061	1.87037	0.120769	0.343728	19.0537	1.47091	0.00619329	4.82148	1.32846
Aged	1.69454	0.934921	19.3193	11.2994	1.59959	9.78745	0.292163	0.577021	0.226426	0.745015	27.0104	1.02257	0.0511285	21.9487	3.06771
Aged	5.23107	1.87287	34.9809	4.98697	1.56073	11.3811	0.866099	1.89264	0.180667	0.483618	13.3128	5.61218	4.07444	12.4366	0.890924
Aged	10.0606	1.57257	15.8709	0.530504	0.808387	1.99571	0.385247	0.865227	0.113679	0.707339	34.3817	1.61046	0.0631552	28.4704	2.15359
Aged	2.38977	3.04861	13.1535	9.92424	2.32999	22.389	7.47729	2.85499	0.491209	1.81669	22.159	1.07208	0.916144	7.08744	2.59509
Aged	2.56783	1.03345	47.3821	17.4685	1.21355	5.72843	1.35488	3.73904	0.212893	0.538494	10.1163	3.18743	0.119864	3.68895	1.24635
Aged	5.73442	0.808182	20.8603	20.1434	0.480769	3.25625	0.386685	2.26837	0.174996	0.724447	25.2258	7.06759	0.710334	10.0134	1.32
Aged	11.2642	1.0206	17.0069	24.9882	2.4833	1.03001	0.409181	2.17289	0.432697	0.522058	19.9135	2.84075	5.88374	6.39168	3.11824
Aged	6.70505	1.79614	24.8332	10.7913	0.522805	1.7352	0.898069	3.43511	0.118673	0.344794	23.4139	5.09173	0.0304702	17.2686	2.48092
Aged	2.84155	5.84019	32.1122	19.7828	0.543465	18.6115	1.60401	3.40643	0.109539	0.320154	6.47925	2.53658	3.16096	1.62542	0.715242
Aged	0.539276	7.67196	17.6943	20.0041	0.814001	32.4583	2.39113	1.15995	0.315425	0.814001	3.91738	1.00733	4.22263	6.10501	0.508751
Aged	3.03728	1.1331	6.50947	29.9332	0.571254	10.4965	0.994405	0.298557	0.183365	0.665288	20.095	1.26475	12.6452	9.90409	2.00527
Aged	4.68393	0.849016	21.2658	23.2826	0.720441	2.8637	2.48117	5.50319	0.129637	0.528111	16.686	9.59419	0.204019	9.42737	1.21455
Aged	7.48512	4.00743	38.6227	13.6803	2.17399	3.47769	1.8128	1.05604	0.48158	1.14547	15.5137	2.30814	0.928761	2.90668	3.74944
Aged	5.16003	0.606061	20.8001	11.5952	1.06571	23.0422	0.607763	3.76915	0.231529	0.40858	14.0313	2.27102	2.30678	12.22	1.4096
Aged	2.14841	2.57244	5.66784	15.2226	1.4417	6.86926	0.833922	1.82332	0.155477	1.11661	25.6396	4.02827	0.819788	28.2968	2.33216
Aged	3.73237	1.40079	17.6021	9.37241	0.322551	23.1499	0.958437	1.19805	0.101373	0.377845	3.04119	5.41886	31.7114	0.294904	0.958437
Aged	3.14749	1.69073	35.865	22.9506	1.78122	3.45429	1.75694	1.82316	0.328875	0.505452	11.8704	1.69955	0.17437	11.3936	1.16762

## Sheet: Fig 4
Fig 4A
	Group Abbreviation: RY: Responder in Young group; NRY: Non-Responder in Young group; RA: Responder in Aged group; NRA: Non-Responder in Aged group
Group	B	DNT	Myeloid	NK	TcCM	TcEFF	TcEM	TcN	Th17	Th2	Th2CM	Th2EM	ThCTL	ThN	Treg
RY	8.14955	1.55647	9.09175	14.865	5.10588	9.00861	1.95598	4.63247	0.23555	0.762072	23.7258	5.75249	0.930651	11.5373	2.30007
RY	4.16505	1.36734	61.8697	6.75427	0.324864	6.85609	1.5128	2.6377	0.111521	0.281226	7.45733	2.20132	0.169705	3.36016	0.785493
RY	3.29459	1.06156	19.498	18.2347	1.72559	3.86376	0.298139	9.06613	0.262001	0.481841	18.6879	1.79034	3.31567	16.6611	1.44703
RY	7.31595	2.04185	28.3289	5.2348	0.345494	10.9428	0.358593	7.24063	0.055672	0.144092	8.00039	9.83266	2.64769	16.6869	0.402803
RY	7.14968	2.70602	41.7469	8.20535	2.31048	3.08519	0.998391	0.982024	0.321885	1.72945	20.2679	2.49598	0.0763796	6.06672	1.57124
RY	6.55738	1.12873	0.806235	39.7474	0.53749	10.7498	1.53185	0.510615	1.31685	1.5856	20.5052	5.1599	0.295619	8.2236	0.994356
RY	4.4386	0.496708	43.8899	8.94766	4.50492	0.317783	0.285314	4.07522	0.0635565	0.200341	14.951	4.18299	0.0145075	12.1054	1.20965
RY	2.48338	1.2587	27.3759	16.0136	1.07314	15.3332	0.952528	7.37591	0.349467	0.890676	8.54492	0.881398	7.32024	8.56657	1.11644
NRY	0.961538	10.3814	6.81226	3.61799	1.58083	43.0411	2.24902	2.49348	0.635593	2.23272	12.4348	2.65645	4.88918	5.00326	0.488918
NRY	7.31735	1.07283	5.06128	19.0053	0.387805	6.21055	0.167011	2.40326	0.133043	0.232117	14.6941	13.2335	1.10114	27.0784	1.37572
NRY	6.52726	5.38202	32.5209	8.74338	0.679963	2.85123	3.11719	7.49305	0.224945	0.410157	18.8159	3.12039	2.90827	4.98084	1.32788
NRY	9.36613	1.37963	22.6932	7.16262	1.17854	2.81288	1.85373	7.49168	0.209626	0.177938	18.1253	2.43629	0.0670315	23.2368	1.28335
NRY	11.8801	1.89443	8.79348	5.6234	2.95596	12.1505	1.57506	2.3517	0.123392	0.206863	26.718	4.98285	10.902	7.90978	1.3682
NRY	5.11176	1.35381	13.451	4.55229	0.321959	1.57813	0.279735	15.8948	0.10556	0.182092	11.0231	6.075	0.0580582	39.4057	0.350988
NRY	12.2735	1.36184	9.47072	4.24988	0.770201	0.837716	0.496589	2.33015	0.157238	0.164345	38.7064	6.74437	0.0586312	20.6533	1.22148
NRY	4.08289	0.846413	43.3081	5.69302	9.59593	0.622649	3.02244	6.83941	0.241601	0.194578	16.5407	1.94902	0.0275652	5.61357	1.08477
NRY	8.87324	0.663146	7.67606	5.99765	2.87559	9.43075	7.277	5.51643	0.134977	0.575117	22.6056	4.66549	11.0681	8.94953	3.03404
NRY	8.08637	0.505172	45.7602	6.62707	7.43663	0.45337	0.578258	6.98005	0.0389521	0.21524	15.8234	3.1756	0.0160627	2.95393	1.126
NRY	4.36784	0.986373	21.0636	9.47414	1.38128	1.08554	2.04447	3.70643	0.127502	0.451571	33.2542	4.03227	0.0425008	15.8236	1.13778
NRY	4.30941	2.50429	8.06373	7.54889	2.76913	20.35	1.21825	5.57427	0.610182	0.72671	12.727	2.00428	2.95557	24.1764	3.72466
NRY	13.9809	0.66611	42.0976	3.74349	0.985645	1.69108	1.59031	2.27608	0.0393275	0.285124	19.1844	4.7193	0.0467014	7.09861	1.25848
NRY	13.3114	2.70409	19.8883	9.49842	2.51216	5.77924	2.2989	3.78743	0.0810373	0.383861	24.1875	3.80022	0.0853024	9.33635	1.85533
NRY	15.9457	1.89803	8.32976	6.89652	3.05287	11.4651	0.818541	8.10133	0.079316	0.324402	14.3038	9.79394	2.89265	14.7575	0.673393
NRY	3.88785	6.55371	16.2002	6.60078	1.05222	8.49512	2.31456	2.00528	0.302557	0.574858	25.9745	4.78208	6.11164	12.7343	2.09773
NRY	3.00171	1.20908	7.42552	13.7995	1.4641	7.73304	0.973568	6.50446	0.202514	0.450032	32.7713	5.21587	1.93814	16.0586	0.834058
NRY	7.94656	2.40896	14.1439	5.67088	0.809649	5.32103	3.35854	6.19065	0.263219	0.556426	22.1071	6.13401	0.0566421	22.7302	1.63263
NRY	4.40477	1.65568	22.9148	17.2281	0.411758	13.7143	0.415218	9.75416	0.100344	0.23356	11.4289	0.882338	1.42904	14.171	0.802754
NRY	4.53199	1.00854	35.359	11.7291	1.36904	5.85383	1.42054	6.92245	0.274666	0.905541	17.5014	4.13287	1.32183	4.89249	2.30033
NRY	13.2239	6.62789	13.3547	7.27157	0.626917	14.8415	2.01988	1.65613	0.191092	0.91188	21.3621	3.10106	0.269876	12.9976	1.05939
NRY	13.8163	4.72073	17.8477	3.49792	7.21019	9.04441	3.27138	6.28943	0.16564	0.16564	20.2933	2.56985	0.721019	8.51826	0.98653
NRY	12.4214	3.31323	7.28603	3.17978	1.62453	6.90876	2.5741	13.2658	0.130887	0.300269	12.6909	3.82651	1.23187	29.5291	1.11895
NRY	12.857	2.07567	18.1661	13.9381	1.30993	23.7552	0.978793	0.966619	0.180176	0.421222	11.0747	2.66855	0.925227	9.27053	1.04453
RA	10.7878	0.435538	64.217	8.62599	1.0597	1.775	0.597673	1.32145	0.206642	0.463091	7.52178	1.30238	0.210881	0.397389	0.899688
RA	2.84136	0.59453	16.6493	7.69917	1.55073	1.46403	1.81332	2.98504	0.121383	0.339378	40.6089	8.69996	0.0346809	12.4802	1.38724
RA	17.6844	12.2003	13.9165	12.2289	4.46145	3.242	1.06387	6.56737	0.094512	0.312617	15.0497	8.35777	0.253001	2.36571	1.36291
RA	3.89793	1.8962	19.317	12.458	2.04649	9.45864	1.93458	0.655518	0.21744	0.697087	29.5175	4.67816	0.460461	9.45544	3.02817
RA	4.82056	0.78337	25.3935	8.75156	1.11843	10.4693	1.77202	2.06696	0.10618	0.431797	22.7838	3.93337	2.10708	13.9166	1.15618
RA	7.52329	0.474837	21.4886	9.04912	0.87255	1.35344	0.450641	1.37158	0.1361	0.226833	17.0881	1.07216	0.0105855	37.0327	1.33378
RA	0.794271	1.6297	18.2312	11.5766	4.9179	8.58472	1.0947	6.03317	0.477386	0.695502	31.4663	3.00835	0.847772	8.30487	1.82312
RA	15.0699	0.792288	23.7636	23.3199	0.819484	8.93417	0.38505	2.30314	0.0930419	0.307754	12.2923	5.16025	3.18275	1.97821	1.17161
RA	11.7641	13.028	39.5886	13.6816	0.807343	4.50766	0.740064	1.16776	0.139363	0.19703	7.34778	2.97948	0.552645	1.89822	0.557451
RA	2.3294	0.554571	54.8325	14.516	1.46451	1.28032	0.730753	1.6467	0.0890918	0.294303	16.3508	1.04708	0.00600619	3.3965	1.17421
RA	10.4163	0.374254	14.3645	6.40517	0.874211	0.397109	0.262835	1.64272	0.179985	0.505671	33.2057	2.40836	0.0171414	26.3149	2.11696
RA	2.5435	0.985162	47.461	17.3456	1.22093	5.78227	1.45308	3.61166	0.2087	0.412589	9.01682	4.26964	0.134723	4.02726	1.16981
RA	5.50642	0.688596	38.6327	11.5549	0.355657	2.19975	0.241283	2.00468	0.147277	0.527219	19.1867	5.85346	0.39796	10.8844	1.20328
RA	9.16734	1.02161	27.8159	8.23744	0.448164	1.50335	0.657393	3.86558	0.162734	0.346132	20.3637	4.01798	0.0297054	19.2723	2.60116
RA	0.787594	8.01988	2.16724	18.7746	2.09935	36.194	1.34163	1.82776	0.477988	1.32805	10.9123	1.50186	3.10421	10.3745	0.890796
RA	5.85846	0.576121	22.7346	13.108	0.576121	0.917115	1.11777	6.67217	0.093558	0.492411	17.7465	10.8478	0.129258	17.7674	0.764468
RA	2.2369	2.40733	17.2561	8.64934	0.809544	4.98509	1.85343	2.10908	0.276949	1.29953	24.4354	2.76949	0.426076	26.4167	2.70558
NRA	2.17713	1.78367	26.7694	5.58709	1.07068	12.7218	1.53329	4.26364	0.231305	0.51984	18.2755	8.04082	5.14117	9.19496	1.90052
NRA	17.6308	0.531248	40.0797	9.13451	1.66015	0.509112	0.254556	1.28385	0.166015	0.309894	18.9331	0.66406	0	5.62975	2.88866
NRA	5.40817	10.1432	29.693	1.45091	2.72221	18.426	3.80566	2.012	0.236463	0.371585	13.6605	2.10015	1.07933	6.88791	1.70303
NRA	3.41067	1.65411	15.6433	4.05845	1.52757	30.1868	4.49834	0.943055	0.325399	1.33775	14.8539	3.78126	15.0015	0.228985	1.87406
NRA	4.52737	1.36506	31.9683	21.7145	0.856458	1.91847	0.624555	2.18199	1.53635	1.12525	14.3358	0.645637	0.0685166	14.1065	2.66688
NRA	10.4949	0.601223	9.78503	14.6984	3.66038	6.01349	2.391	1.73925	0.0808367	0.512808	18.9448	10.9824	10.8915	6.22695	2.31395
NRA	1.98648	2.79187	7.63501	24.5763	3.34463	16.7923	1.94978	6.86416	0.211604	0.395137	15.8724	1.96057	9.06657	5.53624	0.788116
NRA	1.1153	0.718295	10.2906	45.9857	0.688751	7.19034	0.895561	0.768151	0.238201	0.683211	14.0908	2.27306	6.08612	7.38607	1.01743
NRA	3.33313	0.362473	17.9394	11.2569	0.890995	0.334123	0.717858	1.37395	0.118462	0.38171	37.5251	4.17046	0.0151874	19.6505	1.36484
NRA	6.45313	2.92446	20.8133	31.1152	1.25807	11.8965	2.02781	0.813883	0.262098	1.23876	12.0206	3.04861	2.51614	1.71605	1.05667
NRA	10.576	1.58183	13.6269	14.1756	7.20817	6.06522	2.63639	1.94758	0.25602	0.697958	26.2146	2.83145	0.0944834	9.5093	1.93539
NRA	2.07587	1.30357	49.0894	4.02274	1.08971	12.0716	0.819825	1.29848	0.526182	1.27132	14.4513	2.08945	0.358143	6.7521	2.28125
NRA	5.13975	1.32594	31.7143	12.9924	0.394291	23.0791	0.660351	2.48962	0.126487	0.362888	8.40312	4.41048	4.58407	2.55504	1.14711
NRA	10.6395	2.70121	21.9405	11.8523	1.87431	18.9636	2.31533	0.826902	0.16538	0.220507	10.86	1.81918	7.93826	4.79603	2.14994
NRA	5.26859	0.823568	27.8658	5.97982	0.502005	25.9877	1.49689	1.98836	0.230992	0.974521	13.6819	5.79166	4.5047	2.81614	1.54814
NRA	4.84519	1.03953	16.6235	0.896761	3.81235	28.2145	4.05104	4.43473	0.0736147	0.198537	8.58392	1.85821	16.4607	7.04024	1.34737
NRA	0.916456	0.806481	45.6615	4.67209	0.364749	21.2306	0.881631	0.865134	0.251109	0.379413	10.0535	1.3252	0.581033	10.5686	1.09791
NRA	4.25527	1.41561	22.9515	17.7954	0.679325	4.01688	2.17089	2.84599	0.116034	0.379747	21.7996	7.39873	3.48734	7.29114	1.83122
NRA	2.9128	2.03081	40.7736	8.57969	11.7523	18.2113	2.02239	3.39031	0.0997149	0.294931	5.36635	0.974678	1.38337	0.442397	1.3623
NRA	3.47579	1.80484	19.1677	27.9509	3.48115	9.43659	0.444516	3.26692	0.128535	0.278492	12.5964	5.12532	5.97151	5.11461	0.808698
NRA	4.70168	1.07231	12.7853	7.01127	1.88342	6.31015	0.453671	0.838603	0.316195	0.673632	31.9769	2.46082	0.0412428	26.5466	2.41958
NRA	11.545	1.71591	18.6432	7.41035	1.92675	10.697	0.649854	1.9596	0.217227	0.593266	17.913	6.47573	2.75458	16.4946	0.749341
NRA	3.6965	0.721173	56.2515	18.3932	0.568794	2.43412	0.2509	1.38192	0.0814439	0.17471	5.22817	2.41048	5.14016	2.442	0.471587
NRA	5.86878	6.25613	34.9588	10.2725	1.35831	12.9452	1.80075	4.46485	0.13256	0.396819	10.1219	4.57331	3.57137	1.78784	0.801384
NRA	2.52913	1.12164	6.89268	28.649	0.622332	8.84652	1.1723	0.28222	0.289457	0.828569	24.8716	1.16506	8.82481	11.9509	1.63543
NRA	5.54743	7.22692	32.553	14.123	1.87035	6.74025	2.91367	0.852472	0.372161	1.61906	15.9361	3.42897	1.829	2.50652	2.16935
NRA	3.11901	0.577844	13.1434	10.925	0.905627	40.0394	1.05769	2.89176	0.187546	0.634446	12.4	1.75803	2.93906	7.9631	0.974056
NRA	3.65945	1.37229	17.5411	9.19529	0.326736	23.2263	0.961538	1.22293	0.102689	0.382748	3.02465	5.4705	31.9268	0.29873	0.970874
NRA	3.24272	1.62004	29.3135	17.1013	2.08498	2.97666	2.8871	2.69217	0.374058	0.600601	17.1632	3.08203	0.086929	14.7463	1.37506
Fig 4B
	Group Abbreviation: RY: Responder in Young group; NRY: Non-Responder in Young group; RA: Responder in Aged group; NRA: Non-Responder in Aged group
Group	B	DNT	Myeloid	NK	TcCM	TcEFF	TcEM	TcN	Th17	Th2	Th2CM	Th2EM	ThCTL	ThN	Treg
RY	2.44915	2.13792	23.1876	18.6859	3.56387	10.9337	1.63548	3.73068	0.327502	0.854353	17.3373	3.42148	0.707893	8.53336	2.22742
RY	8.39945	2.07934	35.9781	11.2449	0.492476	8.94665	2.16142	4.43228	0.164159	0.547196	12.4213	3.36525	0.218878	7.9617	1.42271
RY	4.67393	1.24707	11.0999	17.9666	1.97882	4.48327	0.389065	10.7985	0.177785	0.409678	20.7235	2.46837	3.51962	18.268	1.50473
RY	8.20221	3.06239	9.36338	12.2443	0.752383	17.807	0.666044	5.82172	0.46165	0.503938	10.743	1.25808	4.39977	23.0243	1.27218
RY	7.87628	1.72399	50.9648	6.64385	1.2113	3.16488	0.509874	0.514099	0.577481	1.53666	17.5442	1.6085	0.235218	4.03814	1.61695
RY	3.90938	1.02561	25.7353	29.3822	0.80993	5.89273	0.900425	2.13568	0.346898	0.449459	10.781	1.49166	0.134234	14.342	2.30611
RY	5.57162	0.737652	19.3493	7.34064	6.6725	3.01339	0.869936	3.21517	0.399094	1.47306	26.5756	1.704	0.0493262	19.4502	3.10755
RY	7.6975	0.997735	24.3746	17.6074	0.915795	12.2427	0.616957	6.99378	0.255459	0.332578	8.2759	0.669976	6.7817	9.21579	2.67027
NRY	0.783175	4.91904	18.6202	4.66385	2.66631	30.7286	0.985568	2.57832	0.747976	1.35516	15.1795	3.0535	6.91658	3.1503	1.51355
NRY	3.80611	0.593651	28.5443	8.38366	0.319815	2.77616	0.16144	2.31841	0.306532	0.458777	13.3587	11.5951	0.515996	25.1213	1.30991
NRY	9.76165	4.96382	23.0879	3.79868	0.985316	1.8738	2.82933	9.79251	0.307512	0.76612	26.2098	4.07108	1.54395	7.04405	2.17919
NRY	5.19726	1.90468	16.1971	3.57016	1.81018	4.5978	1.40858	3.86251	1.81904	3.44318	32.2348	2.74333	0.212615	14.5907	5.79376
NRY	7.49194	1.72147	10.3804	8.48485	3.1528	12.8691	2.11799	1.82463	0.241779	0.428756	25.0322	7.73372	10.4159	5.36106	2.03417
NRY	11.3838	1.01205	34.3293	4.03321	0.22611	0.781851	0.113736	9.30049	0.196144	0.275827	8.45053	4.29065	0.0224748	24.7066	0.64564
NRY	8.06362	1.88712	12.4388	4.73037	0.834924	1.49577	0.388771	2.32876	0.4036	0.635058	38.0512	6.74128	0.068986	18.9866	2.28685
NRY	3.93719	1.01609	35.994	5.5061	8.21957	0.865559	2.61874	7.95744	0.20244	0.406177	20.9785	3.81132	0.11809	6.17052	1.61173
NRY	5.85966	0.814463	14.3491	6.84745	3.18516	13.4153	5.92116	4.12823	0.145373	0.661635	17.7393	3.81325	14.4124	5.12907	3.03979
NRY	10.9629	0.854033	25.6042	13.2543	10.4996	1.07452	0.851242	6.12894	0.220486	0.639129	20.9461	1.16383	0.0307005	5.82194	1.69411
NRY	7.19716	0.890176	23.2907	9.44831	1.35014	1.67618	1.19457	3.60805	0.124462	0.395032	32.5171	2.59747	0.0135285	13.7625	1.21351
NRY	6.22014	2.16202	3.28844	8.71727	3.49599	17.3524	0.793462	5.04616	0.22485	0.343761	14.9806	2.1577	3.16088	27.9485	3.47005
NRY	1.77551	0.736648	67.5308	12.438	0.429711	2.0305	0.4486	0.731926	0.146385	0.339992	8.15507	1.68107	0.0991642	1.21358	1.95495
NRY	9.11176	4.2262	20.2475	19.6524	2.10786	8.73555	2.13407	2.63875	0.191385	0.644941	18.9301	2.42902	0.145505	5.98144	2.44475
NRY	12.3882	1.7673	4.34147	5.92351	3.75155	14.6089	0.997002	4.27809	0.34371	1.94769	19.1064	1.80387	3.871	21.5976	2.93494
NRY	6.22951	7.97334	15.4274	8.314	0.990682	9.53118	1.43999	2.31098	0.74025	1.02199	19.5964	2.82658	7.36383	13.5289	2.50064
NRY	5.253	1.04784	15.8455	6.75081	0.986426	4.56112	1.00147	7.47277	0.150408	0.337165	24.2445	4.68772	0.913728	25.083	1.07166
NRY	9.4164	1.88114	9.0697	2.34982	0.877437	4.2545	2.8506	6.46521	0.222569	0.736191	24.9321	4.8366	0.0492221	27.8383	3.7473
NRY	4.75321	2.18044	17.4055	18.9423	0.32363	18.201	0.31459	9.39794	0.157295	0.392334	9.4341	0.73766	2.09546	14.1837	1.01428
NRY	6.98911	0.864549	33.6511	20.9786	1.10856	5.92256	0.955043	4.40354	0.397531	0.701335	14.4792	3.20449	0.690023	3.58262	1.6079
NRY	7.06112	2.87701	25.0744	4.21202	0.495395	9.75672	1.33501	1.73272	3.08633	4.0027	21.2694	2.5421	0.702391	12.5384	2.87236
NRY	9.73185	7.13448	15.5358	5.7606	7.87367	9.97145	0.930363	6.55332	0.142741	0.1198	21.9132	1.25153	0.593903	10.7106	1.00938
NRY	8.2613	3.31334	12.7859	4.02775	1.91098	8.09667	2.60481	13.224	0.226377	0.408655	11.1484	2.76063	1.3465	27.9738	1.36708
NRY	12.0404	2.07854	12.2246	13.1421	1.39117	24.3603	0.845228	1.23002	0.246662	0.381504	14.0663	3.14741	1.05242	11.8727	1.60824
RA	32.1231	1.16923	13.0462	20.4923	2.46154	5.10769	1.6	1.23077	0.615385	0.861538	14.2154	0.861538	0.184615	1.16923	3.50769
RA	3.91328	0.659688	25.9627	6.81402	1.13174	2.3095	1.44683	2.33546	0.0837887	0.310372	34.9623	6.70899	0.0318633	10.9456	1.87757
RA	11.64	17.7484	5.95326	14.9975	8.32223	4.18697	1.20736	2.52611	0.686226	0.618598	22.9876	1.61114	0.171059	5.00845	2.02287
RA	2.81077	1.76538	20.7737	8.68858	1.7247	11.3529	1.88741	0.65083	0.21152	0.59795	33.172	2.41214	0.471852	10.5841	2.62773
RA	6.2618	0.669773	18.4313	6.46056	1.24434	7.28733	1.43809	3.08664	0.150323	0.370797	28.3593	3.79984	1.09569	19.4952	1.33454
RA	6.45137	0.757238	26.0653	9.74635	1.19154	1.91289	0.584014	1.16308	0.535758	0.941599	18.9891	1.43653	0.0371195	26.9463	2.83841
RA	0.0752537	1.53178	15.0459	14.0263	5.13424	10.5841	4.11225	6.6029	0.427247	0.699131	29.6645	1.80609	0.706414	5.74841	3.49808
RA	17.1187	0.850351	26.64	19.644	1.0157	9.65879	0.423028	1.22614	0.165346	0.272714	11.9157	0.846056	4.88522	3.58178	1.47953
RA	15.7052	8.1298	26.7195	20.5218	0.666712	9.68773	0.775563	1.00347	0.289135	0.738145	6.70794	3.54786	1.85727	1.4967	1.20076
RA	3.01304	0.761775	35.8096	26.2317	1.65361	2.24197	0.867061	1.87037	0.120769	0.343728	19.0537	1.47091	0.00619329	4.82148	1.32846
RA	10.0606	1.57257	15.8709	0.530504	0.808387	1.99571	0.385247	0.865227	0.113679	0.707339	34.3817	1.61046	0.0631552	28.4704	2.15359
RA	2.56783	1.03345	47.3821	17.4685	1.21355	5.72843	1.35488	3.73904	0.212893	0.538494	10.1163	3.18743	0.119864	3.68895	1.24635
RA	5.73442	0.808182	20.8603	20.1434	0.480769	3.25625	0.386685	2.26837	0.174996	0.724447	25.2258	7.06759	0.710334	10.0134	1.32
RA	6.70505	1.79614	24.8332	10.7913	0.522805	1.7352	0.898069	3.43511	0.118673	0.344794	23.4139	5.09173	0.0304702	17.2686	2.48092
RA	0.539276	7.67196	17.6943	20.0041	0.814001	32.4583	2.39113	1.15995	0.315425	0.814001	3.91738	1.00733	4.22263	6.10501	0.508751
RA	4.68393	0.849016	21.2658	23.2826	0.720441	2.8637	2.48117	5.50319	0.129637	0.528111	16.686	9.59419	0.204019	9.42737	1.21455
RA	2.14841	2.57244	5.66784	15.2226	1.4417	6.86926	0.833922	1.82332	0.155477	1.11661	25.6396	4.02827	0.819788	28.2968	2.33216
NRA	1.91404	1.45267	44.5593	6.91839	0.682263	10.5016	0.881393	2.84113	0.253536	0.754081	11.7203	5.11208	3.43526	6.92383	1.49184
NRA	19.6306	0.709469	53.82	5.20082	1.34271	1.00264	0.175901	0.240399	0.885371	1.1844	11.1639	0.545295	0.0175901	1.08473	2.71475
NRA	6.93934	5.37954	34.3359	3.39106	1.85049	23.3879	1.50098	0.718253	0.201337	0.263548	13.5156	1.05532	0.659435	5.08659	1.51455
NRA	2.78762	1.7827	10.1662	15.8103	0.912001	36.3802	1.64504	0.354476	0.677978	1.98231	6.74536	2.30925	16.5881	0.0722717	1.11161
NRA	1.46771	0.974526	57.7947	12.6555	0.758294	3.76629	1.01155	1.11967	0.250296	0.713863	11.6158	0.666469	0.0888626	5.95675	1.0234
NRA	9.28239	0.798873	13.2407	20.3618	2.7763	7.10567	2.10799	1.14076	0.388269	1.40705	14.323	8.19145	11.088	4.53554	2.79176
NRA	2.372	2.69226	18.1268	20.2818	3.79561	13.0873	2.04761	6.25439	0.0785156	0.221084	15.794	1.60957	7.48585	5.28121	0.685979
NRA	1.12263	0.717987	12.3045	47.2884	0.656304	6.9356	0.658771	0.616827	0.199852	0.634098	14.1525	1.66297	5.59832	5.61559	1.45078
NRA	2.27422	0.262141	20.1723	11.3641	0.74041	0.23286	0.451776	1.21728	0.145014	0.433649	37.1906	3.27677	0.0167324	20.7106	1.02626
NRA	5.62732	4.7499	16.797	31.9088	1.14857	12.9092	3.4944	0.615816	0.288336	1.39681	12.8214	2.66854	2.71628	1.32329	1.2259
NRA	12.2451	0.890702	23.1832	21.9928	2.96346	4.66162	0.474486	1.10713	0.341297	0.42454	16.9733	1.13211	0.0582702	11.3544	1.72313
NRA	2.45687	3.82822	23.3266	5.91078	1.97706	20.6826	2.29353	1.23524	0.643142	1.61976	20.0361	2.27652	0.779256	9.84449	2.7257
NRA	5.17984	1.32515	31.6493	13.186	0.402895	22.9555	0.652225	2.50192	0.132861	0.364072	8.37367	4.3913	4.54573	2.54592	1.14484
NRA	6.81465	2.64151	38.2242	10.8879	0.765816	16.2042	1.10988	0.665927	0.36626	0.45505	6.28191	1.22087	9.27858	2.21976	2.54162
NRA	5.82205	0.956414	12.2365	4.06708	0.688989	34.4866	3.71423	1.13841	0.211711	1.42998	18.0549	4.80064	5.09221	4.93435	2.02611
NRA	1.78474	2.32275	16.7637	1.17948	3.08321	35.0069	4.67913	2.95647	0.142262	0.193994	6.58803	1.90631	16.818	4.48773	1.60368
NRA	1.17665	0.663064	40.6711	6.78778	0.220383	26.3462	0.408187	0.735886	0.1054	0.266375	8.49527	0.532751	0.473343	12.1862	0.682228
NRA	3.45712	1.30291	29.4949	20.0818	0.65775	4.21873	1.87097	2.29268	0.143194	0.38395	18.9205	5.7561	3.26515	5.8395	1.58143
NRA	1.77101	1.8366	6.47183	15.7569	3.62947	56.8763	1.58152	1.42847	0.102033	0.45915	2.52897	0.604912	6.0637	0.0801691	0.495591
NRA	3.36966	1.99572	32.3534	20.3811	3.20251	11.4054	0.532861	3.07615	0.344989	0.569633	9.7192	3.00127	6.39032	2.06793	0.88253
NRA	1.69454	0.934921	19.3193	11.2994	1.59959	9.78745	0.292163	0.577021	0.226426	0.745015	27.0104	1.02257	0.0511285	21.9487	3.06771
NRA	5.23107	1.87287	34.9809	4.98697	1.56073	11.3811	0.866099	1.89264	0.180667	0.483618	13.3128	5.61218	4.07444	12.4366	0.890924
NRA	11.2642	1.0206	17.0069	24.9882	2.4833	1.03001	0.409181	2.17289	0.432697	0.522058	19.9135	2.84075	5.88374	6.39168	3.11824
NRA	2.84155	5.84019	32.1122	19.7828	0.543465	18.6115	1.60401	3.40643	0.109539	0.320154	6.47925	2.53658	3.16096	1.62542	0.715242
NRA	3.03728	1.1331	6.50947	29.9332	0.571254	10.4965	0.994405	0.298557	0.183365	0.665288	20.095	1.26475	12.6452	9.90409	2.00527
NRA	7.48512	4.00743	38.6227	13.6803	2.17399	3.47769	1.8128	1.05604	0.48158	1.14547	15.5137	2.30814	0.928761	2.90668	3.74944
NRA	5.16003	0.606061	20.8001	11.5952	1.06571	23.0422	0.607763	3.76915	0.231529	0.40858	14.0313	2.27102	2.30678	12.22	1.4096
NRA	3.73237	1.40079	17.6021	9.37241	0.322551	23.1499	0.958437	1.19805	0.101373	0.377845	3.04119	5.41886	31.7114	0.294904	0.958437
NRA	3.14749	1.69073	35.865	22.9506	1.78122	3.45429	1.75694	1.82316	0.328875	0.505452	11.8704	1.69955	0.17437	11.3936	1.16762
Fig 4C
	Group Abbreviation: RY: Responder in Young group; NRY: Non-Responder in Young group; RA: Responder in Aged group; NRA: Non-Responder in Aged group
Group	B	DNT	Myeloid	NK	TcCM	TcEFF	TcEM	TcN	Th17	Th2	Th2CM	Th2EM	ThCTL	ThN	Treg
RY	-1.73444	0.457924	1.35072	0.33003	-0.518714	0.279403	-0.258184	-0.312346	0.475474	0.164905	-0.452583	-0.749565	-0.39471	-0.435121	-0.0463047
RY	1.01196	0.604757	-0.782113	0.735396	0.600217	0.383961	0.514759	0.748768	0.557781	0.960328	0.73609	0.612347	0.367098	1.24454	0.856971
RY	0.50454	0.232362	-0.812772	-0.0213691	0.19755	0.214544	0.384026	0.25227	-0.559441	-0.234067	0.149165	0.463327	0.0861214	0.132832	0.0564103
RY	0.164966	0.584781	-1.59717	1.2259	1.12281	0.702459	0.89327	-0.314671	3.05177	1.80625	0.42526	-2.96635	0.732691	0.464447	1.65915
RY	0.139636	-0.650419	0.287832	-0.304546	-0.931636	0.0367902	-0.969465	-0.933711	0.843226	-0.170515	-0.208204	-0.633892	1.62274	-0.587226	0.041371
RY	-0.746177	-0.138217	4.9964	-0.435916	0.59156	-0.867301	-0.766593	2.06439	-1.92451	-1.81876	-0.927505	-1.79043	-1.13899	0.8024	1.21363
RY	0.327995	0.570541	-1.18161	-0.285603	0.566727	3.24527	1.60836	-0.34198	2.65062	2.87829	0.829864	-1.29561	1.76556	0.684131	1.36119
RY	1.63209	-0.335204	-0.167528	0.136881	-0.228742	-0.324736	-0.626593	-0.0767479	-0.452065	-1.42121	-0.0461517	-0.395683	-0.110244	0.10539	1.25808
NRY	-0.29601	-1.07755	1.45066	0.366332	0.754161	-0.486131	-1.19027	0.0482687	0.234888	-0.720346	0.287741	0.200963	0.500466	-0.667379	1.63027
NRY	-0.943005	-0.85374	2.49563	-1.18075	-0.278094	-1.16163	-0.048943	-0.0518606	1.20415	0.982939	-0.137465	-0.190681	-1.09357	-0.108231	-0.0707127
NRY	0.580649	-0.116697	-0.494232	-1.20269	0.535131	-0.605614	-0.139788	0.386126	0.45107	0.901397	0.478154	0.383683	-0.913537	0.500017	0.714663
NRY	-0.849701	0.465266	-0.486521	-1.0045	0.61914	0.708894	-0.39619	-0.955751	3.11729	4.2743	0.830614	0.171241	1.66533	-0.671359	2.17459
NRY	-0.665135	-0.138121	0.239356	0.593446	0.093009	0.0829015	0.427288	-0.366102	0.970445	1.05148	-0.0940226	0.634191	-0.0658148	-0.56112	0.572165
NRY	1.15509	-0.41975	1.35172	-0.174665	-0.509851	-1.01325	-1.29837	-0.773173	0.893844	0.5991	-0.383422	-0.501689	-1.36919	-0.673506	0.879307
NRY	-0.606043	0.470626	0.393296	0.154534	0.116409	0.836356	-0.353129	-0.000859041	1.35997	1.95016	-0.0246279	-0.000659977	0.234634	-0.121389	0.904729
NRY	-0.0524238	0.263596	-0.266881	-0.0481639	-0.223359	0.475214	-0.206842	0.218432	-0.255133	1.06176	0.342886	0.96754	2.09897	0.136473	0.571221
NRY	-0.598644	0.296523	0.902521	0.191169	0.147511	0.508439	-0.297462	-0.418213	0.107053	0.202178	-0.349737	-0.291008	0.380911	-0.803116	0.00273331
NRY	0.439063	0.757516	-0.837712	1.00001	0.49761	1.24493	0.557857	-0.187599	2.50091	1.57016	0.404627	-1.44815	0.934548	0.978863	0.589327
NRY	0.720507	-0.148044	0.145001	-0.0039392	-0.0328882	0.626763	-0.775237	-0.0388084	-0.0348169	-0.192983	-0.0323389	-0.634482	-1.65149	-0.201329	0.0929577
NRY	0.529455	-0.212021	-1.29405	0.207613	0.33627	-0.229895	-0.618573	-0.143597	-1.44028	-1.07997	0.235212	0.106409	0.0968875	0.209172	-0.102152
NRY	-2.97715	0.145216	0.681807	1.7323	-1.1977	0.263891	-1.8258	-1.63678	1.89616	0.253907	-1.23417	-1.48919	1.08635	-2.54827	0.63545
NRY	-0.546864	0.64422	0.0258264	1.04894	-0.253149	0.596019	-0.107333	-0.521361	1.23982	0.748585	-0.353581	-0.645711	0.770411	-0.642366	0.398012
NRY	-0.364203	-0.102956	-0.940093	-0.219418	0.297321	0.349593	0.284541	-0.921193	2.11551	2.58591	0.41765	-2.4408	0.420312	0.549422	2.12381
NRY	0.680146	0.282871	-0.0705196	0.332907	-0.0869482	0.16602	-0.68468	0.204702	1.29081	0.8301	-0.406509	-0.758582	0.268895	0.0873273	0.253474
NRY	0.807357	-0.206494	1.09351	-1.03148	-0.569734	-0.761647	0.0407603	0.200215	-0.429142	-0.416573	-0.434774	-0.154022	-1.08483	0.643364	0.361623
NRY	0.244845	-0.356801	-0.64105	-1.27102	0.115999	-0.322715	-0.23657	0.0626068	-0.24201	0.403892	0.173493	-0.342836	-0.20257	0.292464	1.19866
NRY	0.109836	0.397193	-0.396736	0.136852	-0.347448	0.408341	-0.400393	-0.0536727	0.648517	0.74829	-0.276726	-0.258374	0.552221	0.00128796	0.33743
NRY	0.624962	-0.22225	-0.0714219	0.838827	-0.304476	0.0168416	-0.572801	-0.652618	0.533387	-0.368676	-0.273491	-0.367051	-0.937822	-0.449553	-0.516664
NRY	-0.905182	-1.20398	0.908872	-0.787755	-0.339696	-0.60517	-0.597422	0.0652184	4.01355	2.13406	-0.00627412	-0.286743	1.37998	-0.0518988	1.439
NRY	-0.505584	0.5958	-0.20014	0.719724	0.126999	0.140778	-1.81403	0.0592974	-0.214651	-0.467417	0.1108	-1.03799	-0.27981	0.330415	0.0330353
NRY	-0.588387	4.86562e-05	0.811351	0.34105	0.234284	0.2289	0.0171071	-0.0045514	0.790411	0.444626	-0.186961	-0.471033	0.128363	-0.0780607	0.288953
NRY	-0.0946727	0.00198876	-0.571466	-0.0848291	0.0868155	0.0362897	-0.211663	0.347663	0.453129	-0.142883	0.344972	0.238107	0.185837	0.356919	0.622621
RA	1.57421	1.42469	-2.29933	1.24832	1.2159	1.52485	1.42064	-0.102562	1.57435	0.895621	0.918308	-0.596159	-0.191907	1.55694	1.96302
RA	0.461799	0.150034	0.640976	-0.176195	-0.454412	0.657634	-0.325737	-0.354041	-0.534743	-0.128893	-0.215996	-0.374912	-0.122247	-0.189284	0.436655
RA	-0.603389	0.540772	-1.22505	0.294431	0.899457	0.369021	0.182539	-1.3784	2.86011	0.984607	0.611119	-2.37504	-0.56465	1.08209	0.569715
RA	-0.471743	-0.103139	0.104887	-0.519884	-0.24681	0.263358	-0.0356124	-0.0103541	-0.0398252	-0.221314	0.168396	-0.955628	0.0352539	0.162685	-0.204632
RA	0.377377	-0.226021	-0.462299	-0.437882	0.153914	-0.522704	-0.301239	0.578522	0.50156	-0.219724	0.315814	-0.0498273	-0.943404	0.486314	0.206974
RA	-0.221757	0.673316	0.278559	0.107085	0.449513	0.49913	0.374023	-0.237893	1.97692	2.05348	0.152183	0.422059	1.81008	-0.458713	1.08956
RA	-3.3998	-0.0893977	-0.277041	0.276923	0.0621098	0.302052	1.9094	0.130184	-0.160087	0.00750829	-0.0850701	-0.736106	-0.263162	-0.530794	0.940154
RA	0.1839	0.102035	0.164842	-0.247474	0.309682	0.112508	0.135707	-0.909484	0.829536	-0.174391	-0.044893	-2.60861	0.618152	0.856479	0.336639
RA	0.416842	-0.680325	-0.567193	0.584923	-0.276118	1.10378	0.0675931	-0.218752	1.0529	1.90549	-0.131439	0.251889	1.74876	-0.34286	1.10703
RA	0.37126	0.457992	-0.614684	0.853672	0.175202	0.808265	0.24675	0.183753	0.438889	0.223963	0.220704	0.490336	0.0442574	0.505427	0.178066
RA	-0.0501155	2.07103	0.143879	-3.5938	-0.112935	2.32929	0.551628	-0.924933	-0.662902	0.484202	0.0502093	-0.580583	1.88142	0.113583	0.024751
RA	0.013737	0.0690415	-0.0024015	0.01019	-0.00874573	-0.0134958	-0.100952	0.0500064	0.0286936	0.384223	0.165989	-0.421721	-0.168598	-0.126587	0.091438
RA	0.0585329	0.231021	-0.889062	0.801796	0.434857	0.565872	0.680434	0.178278	0.248796	0.458478	0.394794	0.271929	0.835874	-0.120331	0.133563
RA	-0.451256	0.814057	-0.163638	0.389596	0.222245	0.206918	0.45007	-0.170325	-0.455518	-0.00558798	0.201369	0.341687	0.0366739	-0.158382	-0.0682821
RA	-0.54643	-0.0639859	3.02936	0.0915104	-1.36684	-0.157165	0.833709	-0.656014	-0.599676	-0.706204	-1.47799	-0.57622	0.443917	-0.764979	-0.808137
RA	-0.322801	0.55942	-0.096357	0.828806	0.32251	1.64271	1.15039	-0.277886	0.470543	0.100979	-0.0888975	-0.17717	0.65845	-0.914307	0.667893
RA	-0.0582303	0.0957034	-1.60623	0.815554	0.832586	0.462535	-1.15221	-0.210042	-0.83292	-0.218869	0.0693968	0.540538	0.944141	0.0991895	-0.214275
NRA	-0.185807	-0.296146	0.735144	0.30834	-0.650126	-0.276685	-0.798772	-0.58562	0.132398	0.536652	-0.640893	-0.653433	-0.581679	-0.409274	-0.349299
NRA	0.155008	0.417356	0.425271	-0.812588	-0.30616	0.977746	-0.533216	-2.41697	2.41497	1.93431	-0.76207	-0.284277	Inf	-2.37574	-0.0895826
NRA	0.359659	-0.914957	0.209593	1.22478	-0.55687	0.344019	-1.34224	-1.48606	-0.232003	-0.495627	-0.0153836	-0.992812	-0.710829	-0.43737	-0.169212
NRA	-0.291017	0.108009	-0.621758	1.96186	-0.744131	0.269236	-1.45127	-1.41166	1.05903	0.567372	-1.13887	-0.71144	0.14504	-1.66375	-0.753518
NRA	-1.6251	-0.486194	0.854297	-0.778893	-0.175625	0.973192	0.695669	-0.962574	-2.6178	-0.656532	-0.30353	0.0458142	0.375122	-1.24376	-1.38178
NRA	-0.177117	0.410067	0.436329	0.470209	-0.398833	0.240769	-0.181742	-0.608476	2.26398	1.45618	-0.403468	-0.423004	0.0258013	-0.457252	0.270818
NRA	0.255887	-0.0524154	1.24742	-0.277077	0.182484	-0.359627	0.0706289	-0.134215	-1.43031	-0.837763	-0.00714296	-0.284599	-0.276391	-0.0680386	-0.200243
NRA	0.009449	-0.000619993	0.257849	0.0403028	-0.0696184	-0.0520384	-0.443014	-0.316524	-0.253246	-0.107626	0.00630391	-0.450879	-0.120529	-0.395368	0.511895
NRA	-0.551508	-0.467528	0.169249	0.013674	-0.267092	-0.520919	-0.668092	-0.174668	0.291774	0.184049	-0.0129154	-0.347934	0.139771	0.0758022	-0.411343
NRA	-0.19755	0.699727	-0.309305	0.0363386	-0.131374	0.117868	0.785122	-0.402321	0.137644	0.173237	0.0930398	-0.192103	0.110418	-0.374964	0.214324
NRA	0.211401	-0.828585	0.766619	0.633629	-1.28235	-0.379731	-2.47413	-0.814851	0.414774	-0.717239	-0.627104	-1.32253	-0.697302	0.255837	-0.167587
NRA	0.243103	1.5542	-1.07343	0.555168	0.859422	0.776798	1.48418	-0.0720333	0.289575	0.349453	0.471397	0.123704	1.12156	0.54398	0.256798
NRA	0.0112092	-0.000850417	-0.0029605	0.0213336	0.0311425	-0.00774672	-0.0178644	0.00711026	0.0709201	0.00470216	-0.00506562	-0.00628812	-0.0121189	-0.00516158	-0.00285174
NRA	-0.642715	-0.0322447	0.800892	-0.122436	-1.29129	-0.226865	-1.06081	-0.312353	1.14708	1.0452	-0.789746	-0.575387	0.225081	-1.11144	0.241449
NRA	0.144111	0.215746	-1.1873	-0.556109	0.456781	0.408208	1.3111	-0.804557	-0.125749	0.553228	0.400118	-0.27075	0.176859	0.809141	0.388177
NRA	-1.44083	1.15991	0.0121099	0.39536	-0.306247	0.3112	0.207949	-0.584971	0.950487	-0.0333936	-0.381789	0.0368693	0.0309794	-0.64964	0.251241
NRA	0.360549	-0.282493	-0.166974	0.538871	-0.726896	0.311451	-1.11094	-0.233442	-1.25243	-0.510307	-0.24297	-1.31467	-0.295733	0.205468	-0.68644
NRA	-0.299681	-0.119687	0.361878	0.174389	-0.0465628	0.0707327	-0.214499	-0.311895	0.30343	0.0158792	-0.204347	-0.362187	-0.0949805	-0.3203	-0.211577
NRA	-0.717835	-0.14502	-2.65539	0.876983	-1.69511	1.64299	-0.354749	-1.24695	0.0331602	0.638587	-1.08539	-0.6882	2.13201	-2.46422	-1.45883
NRA	-0.0447391	0.145038	0.755238	-0.455666	-0.120358	0.273375	0.261524	-0.0868062	1.42439	1.0324	-0.374103	-0.772069	0.0977926	-1.30644	0.126045
NRA	-1.47228	-0.197809	0.595558	0.688497	-0.235652	0.63326	-0.634873	-0.539364	-0.481773	0.145309	-0.243513	-1.26694	0.309985	-0.27439	0.342407
NRA	-1.14208	0.12628	0.907923	-0.571379	-0.303949	0.0894301	0.414416	-0.0501626	-0.265866	-0.294811	-0.428188	-0.206482	0.564768	-0.407401	0.249681
NRA	1.60752	0.501001	-1.72577	0.442078	2.12628	-1.24075	0.705627	0.652942	2.40948	1.57925	1.92936	0.236952	0.194919	1.38813	2.72514
NRA	-1.04638	-0.0992554	-0.122532	0.945457	-1.32155	0.523772	-0.166917	-0.390354	-0.275193	-0.309715	-0.643578	-0.850353	-0.176114	-0.137406	-0.164062
NRA	0.264143	0.0146659	-0.0825249	0.0632654	-0.123551	0.246727	-0.237435	0.0811835	-0.658625	-0.316645	-0.307662	0.118447	0.518949	-0.271028	0.294124
NRA	0.432207	-0.850704	0.24666	-0.0459504	0.217037	-0.954672	-0.684616	0.308934	0.371847	-0.499215	-0.0387544	-0.571044	-0.977674	0.213684	0.789413
NRA	0.726292	0.0687814	0.662252	0.0858936	0.23483	-0.797139	-0.799338	0.382294	0.303947	-0.634878	0.178311	0.369382	-0.349479	0.617837	0.533211
NRA	0.0284681	0.029655	0.00500743	0.0275239	-0.0186001	-0.00475016	-0.00466095	-0.0296553	-0.0186001	-0.0186001	0.00787207	-0.0136846	-0.00976857	-0.0186001	-0.0186001
NRA	-0.0430029	0.0616119	0.29101	0.424425	-0.227167	0.214694	-0.716554	-0.562328	-0.185725	-0.248832	-0.531952	-0.858724	1.00424	-0.372127	-0.235928

## Sheet: Fig 5
																	Fig 5B							Fig 5D
Fig 5A																	time point	Group	Immune.cluster	CD45RA	CD45RO			time point	Group	Immune.cluster	CCR7	CD45RA	CD45RO	LAG3	PD1	PDL1	TBET	TIGIT	TIM3
Timepoint	Group	Immune cluster	CCR7	CD45RA	CD45RO	GZMB	KI67	TBET	CTLA4	LAG3	PD1	PDL1	TIGIT	TIM3			Baseline	Young	ThN	1.75703	0.23121			Baseline	Young	TcN	3.88816	2.57708	0.234606	0.11522	0.170307	0.0908854	0.813721	0.481241	0.198237
Baseline	Young	ThN	0.0868191	0.384605	-0.240753	-0.0929564	-0.0408104	-0.0787647	-0.162127	0.0188917	0.031928	-0.187525	-0.0833516	-0.0997052			Baseline	Young	ThN	2.3229	0.265274			Baseline	Young	TcN	4.21204	2.9645	0.239178	0.16807	0.175556	0.13647	0.865222	0.343346	0.295678
Baseline	Aged	ThN	-0.0744164	-0.329662	0.20636	0.0796769	0.0349804	0.0675126	0.138966	-0.0161929	-0.0273669	0.160735	0.0714442	0.0854616			Baseline	Young	ThN	1.39242	0.345982			Baseline	Young	TcN	3.39881	1.85831	0.213393	0.0503058	0.0987957	0.069964	0.768902	0.241371	0.15865
On treatment	Young	ThN	0.192895	0.435729	-0.275067	-0.0163554	0.0371965	-0.0478099	-0.221938	0.128036	-0.145715	0.0577747	-0.137714	-0.192033			Baseline	Young	ThN	1.68578	0.561069			Baseline	Young	TcN	4.13491	2.8679	0.358192	0.0922855	0.0676911	0.0674312	0.570297	0.189139	0.159923
On treatment	Aged	ThN	-0.165339	-0.373482	0.235771	0.0140189	-0.0318827	0.0409799	0.190232	-0.109745	0.124899	-0.0495211	0.11804	0.1646			Baseline	Young	ThN	3.40703	0.201448			Baseline	Young	TcN	4.07598	3.58415	0.157237	0.123078	0.131506	0.0929349	0.753922	0.346819	0.177854
Baseline	p-value for Group Difference	ThN	0.4073	0.0002	0.0211	0.8772	0.7604	0.6949	0.1446	0.8091	0.8275	0.0778	0.5131	0.3351			Baseline	Young	ThN	2.60033	0.193632			Baseline	Young	TcN	4.05119	3.06727	0.216381	0.114785	0.162665	0.0549011	0.69713	0.245472	0.185159
On treatment	p-value for Group Difference	ThN	0.0987	<0.0001	0.0027	0.6659	0.7483	0.8152	0.0712	0.2858	0.2546	0.8585	0.539	0.0939			Baseline	Young	ThN	1.72753	0.450988			Baseline	Young	TcN	4.5231	3.08469	0.234957	0.129417	0.0608904	0.0777583	0.542683	0.168225	0.137281
																	Baseline	Young	ThN	1.58795	0.262805			Baseline	Young	TcN	3.72548	1.88484	0.323753	0.124774	0.271116	0.146469	0.92451	0.641329	0.201785
																	Baseline	Young	ThN	2.14265	0.3427			Baseline	Young	TcN	4.28501	2.70507	0.185938	0.153611	0.0571274	0.128754	0.597045	0.0898701	0.168885
Fig 5C																	Baseline	Young	ThN	1.68893	0.445319			Baseline	Young	TcN	3.49877	1.69157	0.539185	0.105761	0.469794	0.181895	1.00433	0.454381	0.247048
Timepoint	Group	Immune cluster	CCR7	CD45RA	CD45RO	GZMB	KI67	TBET	CTLA4	LAG3	PD1	PDL1	TIGIT	TIM3			Baseline	Young	ThN	1.41995	0.37404			Baseline	Young	TcN	3.45353	1.22792	0.505028	0.0665211	0.275359	0.127305	1.11745	0.443484	0.22299
Baseline	Young	TcN	0.295803	0.373921	-0.336168	-0.035297	-0.0672386	-0.346012	-0.0579292	0.171502	-0.272176	-0.266707	-0.344255	-0.117645			Baseline	Young	ThN	2.73211	0.190487			Baseline	Young	TcN	4.34729	3.65205	0.183991	0.14947	0.0711503	0.0726664	0.70547	0.129132	0.24609
Baseline	Aged	TcN	-0.253546	-0.320504	0.288144	0.0302545	0.0576331	0.296582	0.0496536	-0.147002	0.233293	0.228606	0.295076	0.100839			Baseline	Young	ThN	2.20315	0.207089			Baseline	Young	TcN	4.21863	2.64185	0.252684	0.157785	0.233681	0.127668	0.936126	0.363198	0.242638
On treatment	Young	TcN	0.34617	0.4281	-0.393709	-0.00810362	-0.0327192	-0.392154	-0.080136	0.340103	-0.290483	-0.164567	-0.332582	-0.282502			Baseline	Young	ThN	1.34338	0.357242			Baseline	Young	TcN	3.37352	1.59858	0.584186	0.092139	0.410336	0.169452	1.04174	0.646055	0.27333
On treatment	Aged	TcN	-0.296718	-0.366943	0.337464	0.00694596	0.028045	0.336132	0.068688	-0.291517	0.248985	0.141057	0.28507	0.242144			Baseline	Young	ThN	2.43895	0.338837			Baseline	Young	TcN	3.41549	2.14172	0.288548	0.0855846	0.136731	0.11996	0.827614	0.319194	0.299047
Baseline	p-value for Group Difference	TcN	0.0118	0.0011	0.0003	0.8523	0.4979	0.0033	0.508	0.1089	0.0166	0.023	0.0015	0.2139			Baseline	Young	ThN	1.85127	0.261753			Baseline	Young	TcN	3.56784	2.08404	0.475477	0.0922786	0.157985	0.128813	0.869475	0.48041	0.237994
On treatment	p-value for Group Difference	TcN	0.0014	0.0001	<0.0001	0.6487	0.3895	0.0011	0.478	0.0035	0.0045	0.0628	0.003	0.0369			Baseline	Young	ThN	1.53015	0.317364			Baseline	Young	TcN	2.96153	1.38202	0.405044	0.0729418	0.206208	0.221304	1.16069	0.472182	0.266216
																	Baseline	Young	ThN	1.95052	0.357276			Baseline	Young	TcN	3.14039	1.82915	0.367088	0.064223	0.273222	0.139806	1.05416	0.483933	0.192595
																	Baseline	Young	ThN	2.27783	0.152648			Baseline	Young	TcN	4.16136	2.94875	0.149501	0.125344	0.111533	0.121168	0.694356	0.18104	0.164816
Fig 5D - P values																	Baseline	Young	ThN	1.51948	0.625388			Baseline	Young	TcN	3.31409	1.63494	1.00912	0.104268	0.202277	0.0771315	0.999879	0.530374	0.222658
Time Point	marker	immune_cell	pval														Baseline	Young	ThN	1.49356	0.329622			Baseline	Young	TcN	3.62826	1.81501	0.167942	0.0608671	0.0846834	0.082747	0.602324	0.124006	0.114423
Baseline	CCR7	TcN	0.0118024														Baseline	Young	ThN	1.49556	0.274408			Baseline	Young	TcN	2.77279	1.0141	0.786602	0.0426822	0.180805	0.188747	1.17712	1.04712	0.204264
Baseline	CD45RA	TcN	0.00107142														Baseline	Young	ThN	1.8612	0.219078			Baseline	Young	TcN	3.76203	2.14941	0.413093	0.0813317	0.286735	0.0856396	0.801294	0.565134	0.215615
Baseline	CD45RO	TcN	0.000318384														Baseline	Young	ThN	1.85918	0.34194			Baseline	Young	TcN	4.11354	2.66829	0.627333	0.0868013	0.0772106	0.14392	0.695722	0.217978	0.419133
Baseline	LAG3	TcN	0.1089														Baseline	Young	ThN	1.6686	0.319017			Baseline	Young	TcN	2.91702	1.34298	0.288963	0.0413201	0.179469	0.115456	0.807821	0.301198	0.175926
Baseline	PD1	TcN	0.0166005														Baseline	Young	ThN	2.12342	0.202666			Baseline	Young	TcN	3.86548	2.51511	0.376043	0.0873863	0.258915	0.0858493	0.738682	0.339489	0.15387
Baseline	PDL1	TcN	0.0230105														Baseline	Young	ThN	2.02564	0.352042			Baseline	Young	TcN	3.93488	2.72003	0.197921	0.112137	0.125128	0.126091	0.745971	0.138918	0.189576
Baseline	TBET	TcN	0.00330498														Baseline	Young	ThN	1.66861	0.416663			Baseline	Young	TcN	3.55991	2.04148	0.333103	0.101336	0.10347	0.143801	0.822717	0.287883	0.229118
Baseline	TIGIT	TcN	0.00152071														Baseline	Young	ThN	1.53447	0.283872			Baseline	Young	TcN	3.94972	2.22061	0.35811	0.126623	0.227892	0.125153	0.945724	0.436138	0.195584
Baseline	TIM3	TcN	0.2139														Baseline	Young	ThN	2.43919	0.195607			Baseline	Young	TcN	4.12002	3.2231	0.193157	0.126323	0.0824934	0.0956223	0.699287	0.180305	0.208635
On Treatment	CCR7	TcN	0.00135477														Baseline	Young	ThN	1.96595	0.359045			Baseline	Young	TcN	2.91439	1.32908	0.387694	0.0651743	0.164758	0.218958	1.03806	0.588241	0.330313
On Treatment	CD45RA	TcN	6.51169e-05														Baseline	Young	ThN	2.29773	0.382733			Baseline	Young	TcN	3.80253	2.33068	0.395903	0.104602	0.226756	0.169754	1.0183	0.415483	0.229489
On Treatment	CD45RO	TcN	2.86149e-05														Baseline	Young	ThN	1.3883	0.346345			Baseline	Young	TcN	2.74714	0.943588	0.386078	0.0355534	0.185787	0.0988949	1.1275	0.426922	0.179532
On Treatment	LAG3	TcN	0.00348591														Baseline	Young	ThN	1.49287	0.218344			Baseline	Young	TcN	3.81025	2.04004	0.369895	0.108659	0.221542	0.136015	1.04873	0.528831	0.263479
On Treatment	PDL1	TcN	0.06283														Baseline	Young	ThN	2.02719	0.173991			Baseline	Young	TcN	3.43629	2.47041	0.3065	0.0776695	0.241858	0.136331	1.01834	0.639422	0.22584
On Treatment	TBET	TcN	0.00107142														Baseline	Young	ThN	2.52655	0.197687			Baseline	Young	TcN	4.28003	3.26806	0.202328	0.142553	0.108046	0.08005	0.622181	0.169899	0.170473
On Treatment	TIGIT	TcN	0.00296827														Baseline	Young	ThN	2.96999	0.160734			Baseline	Young	TcN	3.80478	3.44846	0.188858	0.0764838	0.0745584	0.0544815	0.511185	0.145984	0.123761
On Treatment	TIM3	TcN	0.0369245														Baseline	Young	ThN	2.02645	0.451506			Baseline	Young	TcN	3.67633	2.1647	0.427411	0.121928	0.325559	0.182615	1.01493	0.448913	0.211704
																	Baseline	Young	ThN	2.5993	0.282317			Baseline	Young	TcN	3.97317	2.8383	0.422043	0.147422	0.258903	0.135884	0.886344	0.467608	0.226359
																	Baseline	Young	ThN	2.36424	0.14878			Baseline	Young	TcN	4.26149	2.82194	0.186133	0.145372	0.103377	0.0937168	0.701826	0.181177	0.185476
																	Baseline	Young	ThN	1.67273	0.271129			Baseline	Young	TcN	3.57491	1.76375	0.50382	0.0884573	0.106363	0.104674	0.720643	0.384704	0.170121
																	Baseline	Young	ThN	1.80513	0.214577			Baseline	Young	TcN	3.91613	2.62351	0.338037	0.123065	0.195288	0.118685	0.877978	0.41401	0.243451
																	Baseline	Aged	ThN	1.62296	0.39078			Baseline	Aged	TcN	3.2729	1.76658	0.369569	0.0759627	0.208475	0.149234	0.970551	0.348722	0.186004
																	Baseline	Aged	ThN	1.71453	0.307034			Baseline	Aged	TcN	3.31893	2.09534	0.47849	0.102546	0.141522	0.104569	0.960667	0.471861	0.246454
																	Baseline	Aged	ThN	1.62656	0.505107			Baseline	Aged	TcN	3.03003	1.22757	0.47916	0.0719369	0.187994	0.198375	1.11947	0.563296	0.253358
																	Baseline	Aged	ThN	1.50262	0.250436			Baseline	Aged	TcN	3.21614	1.44021	0.445326	0.0561157	0.248962	0.0929937	1.19977	0.67137	0.217853
																	Baseline	Aged	ThN	1.04591	0.415996			Baseline	Aged	TcN	2.41539	0.478262	1.17708	0.0367305	0.488551	0.201823	1.79095	0.968845	0.427705
																	Baseline	Aged	ThN	1.62368	0.281858			Baseline	Aged	TcN	4.2878	2.88984	0.258483	0.119889	0.143228	0.119636	0.825431	0.568891	0.161994
																	Baseline	Aged	ThN	1.01744	0.395704			Baseline	Aged	TcN	2.59926	0.808643	0.80341	0.0535499	0.316434	0.180679	1.22241	0.654479	0.265384
																	Baseline	Aged	ThN	1.90977	0.342674			Baseline	Aged	TcN	4.09334	2.83131	0.356718	0.108854	0.158402	0.0740397	0.583787	0.238989	0.142534
																	Baseline	Aged	ThN	2.15635	0.250306			Baseline	Aged	TcN	3.57015	2.63098	0.367351	0.103303	0.206018	0.157642	0.875981	0.54362	0.264784
																	Baseline	Aged	ThN	1.74342	0.24631			Baseline	Aged	TcN	3.32701	1.71881	0.49745	0.0903423	0.293755	0.180654	1.28296	0.966025	0.26093
																	Baseline	Aged	ThN	1.65783	0.308661			Baseline	Aged	TcN	2.88553	1.20841	0.874467	0.0677782	0.411848	0.194987	1.36142	0.781164	0.304066
																	Baseline	Aged	ThN	1.02569	0.505115			Baseline	Aged	TcN	2.48599	0.719266	0.415087	0.0296065	0.13584	0.115305	0.736284	0.445721	0.168902
																	Baseline	Aged	ThN	1.04803	0.388862			Baseline	Aged	TcN	3.16513	0.834262	0.807736	0.0721517	0.424912	0.154793	1.07035	0.666752	0.22475
																	Baseline	Aged	ThN	2.14287	0.341667			Baseline	Aged	TcN	3.55202	2.03251	0.584505	0.0943527	0.305912	0.154348	1.0448	0.669197	0.248062
																	Baseline	Aged	ThN	1.47119	0.323384			Baseline	Aged	TcN	3.49961	1.5257	0.477153	0.0997025	0.28194	0.130305	0.95521	0.537412	0.235514
																	Baseline	Aged	ThN	1.37828	0.538666			Baseline	Aged	TcN	3.64341	1.79409	0.568173	0.120411	0.285661	0.220733	1.14211	0.409277	0.240531
																	Baseline	Aged	ThN	1.73076	0.400081			Baseline	Aged	TcN	3.04258	1.81796	0.384199	0.0628985	0.168812	0.151807	1.18003	0.970657	0.161096
																	Baseline	Aged	ThN	1.22514	0.279663			Baseline	Aged	TcN	4.22053	1.7547	0.56279	0.164272	0.278628	0.093781	0.943456	0.499099	0.207173
																	Baseline	Aged	ThN	1.80363	0.392603			Baseline	Aged	TcN	3.053	1.6141	0.461826	0.0488378	0.325163	0.222268	1.24389	0.683662	0.393531
																	Baseline	Aged	ThN	1.37432	0.303863			Baseline	Aged	TcN	3.62163	1.78634	0.441689	0.109478	0.30155	0.112173	0.935927	0.560099	0.194725
																	Baseline	Aged	ThN	2.06058	0.217725			Baseline	Aged	TcN	4.31009	2.80234	0.296529	0.145301	0.0942227	0.0982434	0.616443	0.258777	0.16098
																	Baseline	Aged	ThN	1.86762	0.337108			Baseline	Aged	TcN	3.77869	1.94873	0.466322	0.121547	0.164534	0.227109	1.21013	0.67752	0.214194
																	Baseline	Aged	ThN	1.17535	0.395672			Baseline	Aged	TcN	2.69893	1.06652	0.456508	0.0356529	0.190866	0.135132	1.11084	0.564691	0.205244
																	Baseline	Aged	ThN	1.35427	0.414282			Baseline	Aged	TcN	2.53533	0.95673	0.572369	0.0464379	0.450539	0.201972	1.57315	0.720741	0.291806
																	Baseline	Aged	ThN	2.09675	0.215136			Baseline	Aged	TcN	4.14419	2.31696	0.28025	0.170104	0.16121	0.104665	0.881453	0.181985	0.204713
																	Baseline	Aged	ThN	1.30205	0.220552			Baseline	Aged	TcN	4.02732	1.95576	0.233683	0.137348	0.170748	0.134951	0.773494	0.257774	0.225527
																	Baseline	Aged	ThN	1.65168	0.268353			Baseline	Aged	TcN	3.77004	1.93381	0.477742	0.122709	0.193396	0.103559	0.946906	0.379299	0.183602
																	Baseline	Aged	ThN	1.74897	0.232014			Baseline	Aged	TcN	3.8093	2.54938	0.361163	0.0740444	0.179525	0.0685763	0.62862	0.352374	0.134562
																	Baseline	Aged	ThN	1.34009	0.363857			Baseline	Aged	TcN	3.22654	2.00583	0.438395	0.0786907	0.291021	0.0994496	1.05899	0.697976	0.237436
																	Baseline	Aged	ThN	2.60988	0.296815			Baseline	Aged	TcN	2.56363	1.75055	0.5721	0.0684427	0.317762	0.189738	1.11648	0.700344	0.262974
																	Baseline	Aged	ThN	1.48512	0.44722			Baseline	Aged	TcN	2.69782	0.991845	0.496804	0.0505877	0.204242	0.175958	0.936348	0.370415	0.218283
																	Baseline	Aged	ThN	1.60015	0.407367			Baseline	Aged	TcN	4.38379	2.51586	0.544868	0.119421	0.111409	0.112521	0.830046	0.270943	0.20202
																	Baseline	Aged	ThN	1.75618	0.248401			Baseline	Aged	TcN	3.69663	2.32499	0.372834	0.0969459	0.146062	0.14631	0.782125	0.336087	0.190269
																	Baseline	Aged	ThN	1.63468	0.41143			Baseline	Aged	TcN	3.63991	1.64027	0.489167	0.103247	0.144333	0.141023	0.902814	0.380252	0.213289
																	Baseline	Aged	ThN	1.38537	0.274013			Baseline	Aged	TcN	3.71724	2.31944	0.382482	0.113816	0.171198	0.112582	0.803747	0.574447	0.222396
																	Baseline	Aged	ThN	1.87499	0.412475			Baseline	Aged	TcN	3.72361	1.90956	0.385075	0.144807	0.116111	0.193256	1.09361	0.402803	0.281394
																	Baseline	Aged	ThN	1.43525	0.216579			Baseline	Aged	TcN	3.53244	2.0143	0.233096	0.082197	0.0965583	0.105014	0.595262	0.435021	0.22808
																	Baseline	Aged	ThN	1.68321	0.42096			Baseline	Aged	TcN	3.89958	2.24507	0.287086	0.123406	0.19651	0.129981	0.811158	0.223682	0.231937
																	Baseline	Aged	ThN	1.84762	0.355558			Baseline	Aged	TcN	3.42672	2.09743	0.297676	0.0777816	0.214389	0.095223	0.991611	0.264475	0.192979
																	Baseline	Aged	ThN	1.91217	0.207317			Baseline	Aged	TcN	3.93081	2.65336	0.266889	0.118964	0.140977	0.105651	0.699143	0.28961	0.201489
																	Baseline	Aged	ThN	1.60122	0.42893			Baseline	Aged	TcN	2.81211	1.25944	0.547921	0.0607684	0.454116	0.165023	1.32273	0.63681	0.23398
																	Baseline	Aged	ThN	1.32781	0.292505			Baseline	Aged	TcN	3.46883	1.49251	0.482489	0.0837178	0.304638	0.116266	0.802168	0.485264	0.146409
																	Baseline	Aged	ThN	1.35178	0.864908			Baseline	Aged	TcN	3.50519	1.43173	1.24361	0.0970673	0.230441	0.12422	1.06108	0.474468	0.280248
																	Baseline	Aged	ThN	1.53285	0.319597			Baseline	Aged	TcN	3.44533	1.79654	0.263478	0.0554511	0.152881	0.1179	0.927934	0.352979	0.182108
																	Baseline	Aged	ThN	1.75407	0.25714			Baseline	Aged	TcN	3.34329	1.59446	0.497117	0.0829842	0.523401	0.216521	1.16483	0.640886	0.207681
																	Baseline	Aged	ThN	1.87957	0.433186			Baseline	Aged	TcN	3.92038	2.27222	0.332275	0.117003	0.15939	0.154594	0.899602	0.241724	0.252292
																	Baseline	Aged	ThN	1.33333	0.307957			Baseline	Aged	TcN	3.71687	2.13606	0.378788	0.0903061	0.266152	0.136058	0.766975	0.3926	0.273712
																	Baseline	Aged	ThN	1.31186	0.447934			Baseline	Aged	TcN	2.06174	0.635032	0.684147	0.0227686	0.0917184	0.160198	1.53552	0.860519	0.2319
																	Baseline	Aged	ThN	3.42851	0.312792			Baseline	Aged	TcN	4.25704	3.48773	0.317778	0.136314	0.159652	0.0827904	0.655909	0.24377	0.147683
																	On treatment	Young	ThN	1.99301	0.215101			On treatment	Young	TcN	3.75806	2.67135	0.257225	0.115727	0.18055	0.048376	0.914901	0.48147	0.199042
																	On treatment	Young	ThN	2.11295	0.24104			On treatment	Young	TcN	4.20297	2.8744	0.275041	0.141875	0.118365	0.105219	0.851249	0.329443	0.256341
																	On treatment	Young	ThN	1.39809	0.358301			On treatment	Young	TcN	3.49266	2.04184	0.180695	0.0590037	0.0496849	0.0792074	0.679859	0.200792	0.163723
																	On treatment	Young	ThN	1.70638	0.534187			On treatment	Young	TcN	4.18963	2.76239	0.375167	0.0939426	0.0510493	0.0683018	0.587429	0.210887	0.17276
																	On treatment	Young	ThN	3.21783	0.240069			On treatment	Young	TcN	3.94835	3.46554	0.196278	0.103005	0.0848547	0.139735	0.822444	0.403068	0.195152
																	On treatment	Young	ThN	2.73107	0.171102			On treatment	Young	TcN	3.89228	3.50117	0.183366	0.0744595	0.0697544	0.0569449	0.591701	0.203777	0.2064
																	On treatment	Young	ThN	1.89392	0.423677			On treatment	Young	TcN	4.57485	3.09008	0.221802	0.134733	0.0415604	0.0791646	0.53346	0.136455	0.124968
																	On treatment	Young	ThN	1.55685	0.324722			On treatment	Young	TcN	3.44851	1.64482	0.438137	0.103883	0.307161	0.0436219	0.983915	0.754755	0.210836
																	On treatment	Young	ThN	2.39438	0.336328			On treatment	Young	TcN	4.29523	2.92399	0.190196	0.159471	0.0396136	0.117618	0.554037	0.106605	0.159201
																	On treatment	Young	ThN	1.71563	0.444788			On treatment	Young	TcN	3.49264	1.74983	0.516555	0.102843	0.183956	0.209052	1.00571	0.470348	0.233435
																	On treatment	Young	ThN	1.28757	0.360325			On treatment	Young	TcN	3.06938	1.13334	0.495294	0.0532066	0.130881	0.12791	0.996736	0.527985	0.193294
																	On treatment	Young	ThN	2.51529	0.174947			On treatment	Young	TcN	4.61485	3.39989	0.161066	0.189774	0.0808328	0.045326	0.664623	0.141883	0.215873
																	On treatment	Young	ThN	2.18174	0.214053			On treatment	Young	TcN	3.90792	2.5051	0.300564	0.136499	0.11457	0.118074	0.946228	0.446416	0.236573
																	On treatment	Young	ThN	1.36096	0.39667			On treatment	Young	TcN	3.56585	1.84276	0.58712	0.104879	0.214361	0.156202	0.975768	0.583278	0.251419
																	On treatment	Young	ThN	2.70761	0.202548			On treatment	Young	TcN	3.75886	3.00817	0.288238	0.102135	0.0899742	0.0867587	0.866748	0.338244	0.282286
																	On treatment	Young	ThN	1.96726	0.259701			On treatment	Young	TcN	3.28767	2.1423	0.511713	0.0866992	0.106204	0.131946	0.897896	0.630375	0.223004
																	On treatment	Young	ThN	1.31768	0.3309			On treatment	Young	TcN	2.30681	0.935282	0.485108	0.0612297	0.128058	0.208328	1.13164	0.522448	0.227461
																	On treatment	Young	ThN	2.14653	0.248443			On treatment	Young	TcN	3.61562	2.55799	0.303593	0.0997241	0.130379	0.0966152	0.890334	0.448982	0.216529
																	On treatment	Young	ThN	2.17221	0.170246			On treatment	Young	TcN	4.36419	2.86815	0.155488	0.15795	0.0649177	0.141985	0.697631	0.169835	0.164858
																	On treatment	Young	ThN	1.5696	0.556355			On treatment	Young	TcN	3.20357	1.35109	1.06643	0.0996345	0.155988	0.144623	1.15839	0.71891	0.266714
																	On treatment	Young	ThN	2.08714	0.201524			On treatment	Young	TcN	4.23247	2.67492	0.199639	0.148075	0.0741949	0.0977635	0.691917	0.161859	0.164316
																	On treatment	Young	ThN	1.47099	0.279859			On treatment	Young	TcN	3.11544	1.15831	0.713319	0.0565134	0.0771868	0.190599	1.15671	1.10986	0.207419
																	On treatment	Young	ThN	1.88813	0.218997			On treatment	Young	TcN	3.67608	2.13348	0.425204	0.0784402	0.170702	0.103587	0.843351	0.67217	0.212745
																	On treatment	Young	ThN	2.16341	0.220017			On treatment	Young	TcN	4.09504	2.82097	0.321142	0.137874	0.142021	0.0503388	0.8724	0.4256	0.214576
																	On treatment	Young	ThN	2.24787	0.195395			On treatment	Young	TcN	3.69704	2.43472	0.3331	0.106178	0.0941509	0.13671	0.802206	0.300143	0.246195
																	On treatment	Young	ThN	2.27711	0.198291			On treatment	Young	TcN	4.10977	2.70117	0.291272	0.113229	0.0996017	0.09335	0.639484	0.286654	0.147138
																	On treatment	Young	ThN	1.98623	0.347545			On treatment	Young	TcN	3.92436	2.79764	0.200628	0.107531	0.0718233	0.13795	0.749634	0.126542	0.192219
																	On treatment	Young	ThN	1.69129	0.26011			On treatment	Young	TcN	3.79416	2.63181	0.297657	0.0971867	0.136738	0.112718	0.836442	0.327459	0.204745
																	On treatment	Young	ThN	1.48207	0.291269			On treatment	Young	TcN	3.99224	2.23532	0.382686	0.119228	0.0642125	0.125503	0.976801	0.450421	0.219855
																	On treatment	Young	ThN	2.53249	0.184048			On treatment	Young	TcN	4.4673	3.24202	0.163479	0.17414	0.0668669	0.110248	0.712479	0.17726	0.227425
																	On treatment	Young	ThN	1.95556	0.373155			On treatment	Young	TcN	3.02276	1.35689	0.388676	0.0739095	0.11321	0.206656	0.976715	0.778103	0.281298
																	On treatment	Young	ThN	2.47064	0.354281			On treatment	Young	TcN	3.84363	2.42396	0.357964	0.108981	0.252669	0.109033	1.02267	0.467901	0.230605
																	On treatment	Young	ThN	1.45575	0.346627			On treatment	Young	TcN	2.77385	1.06638	0.377113	0.0380555	0.068259	0.119743	1.1529	0.486526	0.175732
																	On treatment	Young	ThN	1.69394	0.1873			On treatment	Young	TcN	3.45465	1.92263	0.41661	0.0886849	0.150361	0.136897	1.14578	0.837434	0.262966
																	On treatment	Young	ThN	2.18296	0.161901			On treatment	Young	TcN	3.56632	2.81463	0.303496	0.0871497	0.121359	0.150231	1.01089	0.632791	0.250881
																	On treatment	Young	ThN	2.49971	0.180861			On treatment	Young	TcN	3.98846	3.28393	0.195938	0.115176	0.0621496	0.0787891	0.57615	0.144964	0.180074
																	On treatment	Young	ThN	2.40623	0.218622			On treatment	Young	TcN	3.96824	2.96078	0.216921	0.0891054	0.0424548	0.0621749	0.515129	0.161728	0.126895
																	On treatment	Young	ThN	1.90571	0.43747			On treatment	Young	TcN	3.91357	2.44306	0.352901	0.124637	0.111173	0.251418	1.12334	0.446366	0.257736
																	On treatment	Young	ThN	2.65723	0.239971			On treatment	Young	TcN	4.1621	3.01259	0.326773	0.173181	0.106914	0.150639	0.724551	0.349283	0.229553
																	On treatment	Young	ThN	2.24938	0.154729			On treatment	Young	TcN	4.08188	2.79495	0.168674	0.130176	0.061295	0.103952	0.698868	0.188309	0.183174
																	On treatment	Young	ThN	2.12289	0.250312			On treatment	Young	TcN	3.71217	2.04531	0.509691	0.0916977	0.0623582	0.128297	0.847356	0.412772	0.180821
																	On treatment	Young	ThN	1.76042	0.209507			On treatment	Young	TcN	4.01675	2.70689	0.303246	0.125832	0.0705593	0.146982	0.885901	0.403325	0.262626
																	On treatment	Aged	ThN	1.62691	0.39572			On treatment	Aged	TcN	3.48618	2.06196	0.292252	0.0815092	0.0868363	0.153213	0.921592	0.28783	0.177686
																	On treatment	Aged	ThN	1.71747	0.418175			On treatment	Aged	TcN	2.94832	1.45799	0.700999	0.0621987	0.103344	0.151226	1.00499	0.582893	0.28308
																	On treatment	Aged	ThN	1.27254	0.411251			On treatment	Aged	TcN	3.04507	1.635	0.848333	0.062955	0.171585	0.058646	1.19937	0.635632	0.37422
																	On treatment	Aged	ThN	1.51384	0.277508			On treatment	Aged	TcN	3.79417	1.88536	0.362302	0.0982433	0.0349836	0.0991103	0.798111	0.386132	0.195413
																	On treatment	Aged	ThN	1.52712	0.426433			On treatment	Aged	TcN	2.30794	0.526686	1.19813	0.0312077	0.217569	0.246604	1.7215	0.800601	0.350041
																	On treatment	Aged	ThN	1.73941	0.279384			On treatment	Aged	TcN	3.8824	2.3523	0.321136	0.0863977	0.134671	0.156352	0.973766	0.726669	0.151871
																	On treatment	Aged	ThN	0.997271	0.391046			On treatment	Aged	TcN	2.80132	0.886205	0.790387	0.0569591	0.183423	0.199877	1.23276	0.656454	0.292171
																	On treatment	Aged	ThN	1.91789	0.322211			On treatment	Aged	TcN	4.11863	2.77051	0.395603	0.110947	0.217066	0.0375289	0.611505	0.280214	0.152634
																	On treatment	Aged	ThN	2.02097	0.256919			On treatment	Aged	TcN	3.52756	2.70838	0.321337	0.10586	0.169712	0.046796	0.836483	0.489874	0.240427
																	On treatment	Aged	ThN	1.81028	0.252153			On treatment	Aged	TcN	3.36418	1.89643	0.344487	0.0688194	0.168878	0.186031	1.29573	1.00181	0.26819
																	On treatment	Aged	ThN	1.66076	0.308091			On treatment	Aged	TcN	2.95579	1.21104	0.901627	0.0539682	0.413295	0.0496093	1.35313	0.76104	0.292424
																	On treatment	Aged	ThN	1.18279	0.444737			On treatment	Aged	TcN	3.32419	1.50165	0.455535	0.0877511	0.103367	0.146834	0.838356	0.502095	0.235989
																	On treatment	Aged	ThN	1.07285	0.393814			On treatment	Aged	TcN	3.29828	0.917445	0.769481	0.102117	0.196611	0.149893	1.09072	0.880072	0.264626
																	On treatment	Aged	ThN	1.91179	0.377457			On treatment	Aged	TcN	3.37532	1.57359	0.662508	0.0913277	0.133846	0.168043	1.23204	1.04584	0.281006
																	On treatment	Aged	ThN	1.5312	0.308471			On treatment	Aged	TcN	3.78321	1.93671	0.447559	0.104594	0.188505	0.146966	1.03301	0.383905	0.245459
																	On treatment	Aged	ThN	1.05269	0.348073			On treatment	Aged	TcN	3.77345	1.6874	0.613482	0.127806	0.187612	0.225103	0.998397	0.694965	0.247552
																	On treatment	Aged	ThN	1.73254	0.399727			On treatment	Aged	TcN	3.04476	1.81819	0.381983	0.0632044	0.168827	0.151252	1.17709	0.965489	0.159609
																	On treatment	Aged	ThN	1.3532	0.255697			On treatment	Aged	TcN	4.21356	2.00024	0.432674	0.167801	0.146832	0.117571	0.857978	0.422264	0.209839
																	On treatment	Aged	ThN	1.98693	0.285331			On treatment	Aged	TcN	2.87446	1.62275	0.553023	0.0351996	0.186341	0.181451	1.2253	0.891596	0.227109
																	On treatment	Aged	ThN	1.59532	0.309754			On treatment	Aged	TcN	3.75211	2.13758	0.394775	0.124351	0.136707	0.111777	0.911213	0.494282	0.204857
																	On treatment	Aged	ThN	1.81778	0.234009			On treatment	Aged	TcN	3.99659	2.52079	0.361268	0.102221	0.0581234	0.114618	0.669242	0.375125	0.161716
																	On treatment	Aged	ThN	1.72393	0.282977			On treatment	Aged	TcN	3.31735	1.63484	0.520446	0.0874896	0.0664877	0.220977	1.23743	1.11995	0.253264
																	On treatment	Aged	ThN	1.65773	0.318034			On treatment	Aged	TcN	3.45204	2.32581	0.509644	0.0929158	0.0657014	0.159818	0.913565	0.39189	0.225202
																	On treatment	Aged	ThN	1.48584	0.263277			On treatment	Aged	TcN	2.62675	1.07065	0.823608	0.0412931	0.219073	0.173813	1.35578	0.944874	0.387288
																	On treatment	Aged	ThN	2.00921	0.181067			On treatment	Aged	TcN	3.4456	2.37864	0.262656	0.0871926	0.115086	0.0621979	0.796445	0.17449	0.191602
																	On treatment	Aged	ThN	1.28566	0.214955			On treatment	Aged	TcN	3.74567	1.79178	0.325895	0.108012	0.121998	0.157336	0.892186	0.331803	0.230332
																	On treatment	Aged	ThN	1.89921	0.275579			On treatment	Aged	TcN	4.13268	2.54433	0.38782	0.135758	0.0893562	0.101904	0.781033	0.329548	0.178601
																	On treatment	Aged	ThN	1.81585	0.224979			On treatment	Aged	TcN	3.85317	2.57337	0.345666	0.0837496	0.179759	0.0283535	0.57865	0.306206	0.124744
																	On treatment	Aged	ThN	1.44148	0.355452			On treatment	Aged	TcN	2.90754	1.73116	0.516413	0.0237839	0.176914	0.104179	1.1733	0.728763	0.312423
																	On treatment	Aged	ThN	2.78354	0.337373			On treatment	Aged	TcN	2.63629	1.56076	0.480838	0.0676417	0.290836	0.0685708	1.16993	0.775131	0.324762
																	On treatment	Aged	ThN	1.6203	0.423537			On treatment	Aged	TcN	2.59415	1.07678	0.56156	0.0501243	0.124563	0.23231	1.10239	0.510648	0.206751
																	On treatment	Aged	ThN	1.69787	0.418481			On treatment	Aged	TcN	4.53601	2.87295	0.391908	0.137763	0.0899133	0.0505992	0.764708	0.23894	0.206395
																	On treatment	Aged	ThN	1.79177	0.267522			On treatment	Aged	TcN	4.0391	2.32217	0.295888	0.0988428	0.111402	0.144001	0.9989	0.472884	0.260728
																	On treatment	Aged	ThN	1.65827	0.398769			On treatment	Aged	TcN	3.50131	1.65329	0.493692	0.104942	0.0885119	0.166406	0.929672	0.453394	0.210104
																	On treatment	Aged	ThN	1.35501	0.260644			On treatment	Aged	TcN	3.64449	1.92941	0.618319	0.0875934	0.142397	0.155305	1.04378	0.964207	0.350819
																	On treatment	Aged	ThN	1.77081	0.220529			On treatment	Aged	TcN	3.14947	1.77847	0.444424	0.0899039	0.116107	0.149411	1.28414	0.782547	0.331188
																	On treatment	Aged	ThN	1.53437	0.434973			On treatment	Aged	TcN	3.6097	1.98803	0.375216	0.0971957	0.102534	0.150904	0.946798	0.410535	0.242447
																	On treatment	Aged	ThN	1.58147	0.44098			On treatment	Aged	TcN	3.79922	2.15104	0.314639	0.128286	0.216014	0.0759626	0.870109	0.233104	0.252526
																	On treatment	Aged	ThN	2.14828	0.210285			On treatment	Aged	TcN	3.82399	2.84844	0.299235	0.0957876	0.132868	0.0837009	0.845134	0.310743	0.206949
																	On treatment	Aged	ThN	1.81183	0.202212			On treatment	Aged	TcN	3.50496	2.60498	0.274269	0.0918116	0.0991566	0.121798	0.804277	0.379703	0.227224
																	On treatment	Aged	ThN	1.5715	0.422005			On treatment	Aged	TcN	3.15695	1.56256	0.487821	0.077186	0.43423	0.0929479	1.32948	0.60561	0.226739
																	On treatment	Aged	ThN	1.28209	0.275306			On treatment	Aged	TcN	3.62291	1.47119	0.605877	0.0950324	0.0385216	0.110237	0.939707	0.558949	0.191399
																	On treatment	Aged	ThN	1.31675	0.853754			On treatment	Aged	TcN	3.17514	1.19395	1.49526	0.0755995	0.163026	0.216742	1.2398	0.538452	0.262844
																	On treatment	Aged	ThN	1.4307	0.322415			On treatment	Aged	TcN	3.00977	1.48015	0.364019	0.0399311	0.0944619	0.125664	1.01328	0.521939	0.178321
																	On treatment	Aged	ThN	1.71124	0.263863			On treatment	Aged	TcN	3.40631	1.81543	0.50871	0.100646	0.21428	0.172671	1.15058	0.6208	0.250863
																	On treatment	Aged	ThN	1.79756	0.411139			On treatment	Aged	TcN	3.96658	2.30905	0.2799	0.122102	0.0904415	0.165091	0.818377	0.214944	0.233044
																	On treatment	Aged	ThN	1.43721	0.269392			On treatment	Aged	TcN	3.77936	2.11284	0.49733	0.0923904	0.112212	0.188944	0.840467	0.39012	0.247277
																	On treatment	Aged	ThN	1.31186	0.447934			On treatment	Aged	TcN	2.068	0.638841	0.689006	0.0228979	0.0924239	0.16132	1.53256	0.856707	0.228222
																	On treatment	Aged	ThN	3.32104	0.278463			On treatment	Aged	TcN	4.18064	3.37192	0.281359	0.113803	0.0467914	0.0767105	0.631743	0.227652	0.14434

## Sheet: Fig 6
Figure 6A-B - Prinicipal Component Analysis - Baseline Samples
pt_id	PC1	PC2	PC3	PC4	PC5	PC6	PC7	PC8	PC9	PC10	PC11	PC12	PC13	PC14	PC15	PC16	PC17	PC18	PC19	PC20	PC21	PC22	PC23	PC24	PC25	PC26	PC27	PC28	PC29	PC30	PC31	PC32	PC33	PC34	PC35	PC36	PC37	PC38	PC39	PC40	PC41	PC42	PC43	PC44	PC45	PC46	PC47	PC48	pt_id
468	-1.26278	0.604704	1.6085	1.33256	-1.05998	-1.50624	0.566089	-0.90645	0.11538	0.886895	-0.83462	-0.112569	-0.618642	0.19122	-0.914443	-0.00227492	-0.73986	0.332492	-0.216186	0.414546	-0.47455	0.196943	-0.446806	-0.4771	-0.756272	-0.475494	0.245454	-0.38095	0.421921	-0.0305433	0.335516	-0.293753	-0.728531	0.0554643	0.33646	0.353045	0.481865	-0.375221	0.328616	-0.498028	-0.114457	-0.0957514	0.0618272	-0.249554	-0.0827967	0.350198	-0.0969252	0.0803284	468
630	-1.76101	1.12144	-1.53031	0.510415	3.08829	-0.122004	0.387364	-0.570007	-1.11765	-1.49932	-0.134311	-0.368439	0.522585	0.68223	0.64061	0.935296	0.0843835	-0.433984	0.524434	0.221106	-0.789169	0.89219	0.0926508	-0.224726	0.802494	0.16446	-0.197361	-0.27232	0.0340271	0.128073	-0.244914	-0.791476	-0.208466	-0.391565	-0.389507	0.0122037	0.0346679	-0.305914	-0.134738	-0.412271	-0.23267	-0.322874	-0.134395	-0.257712	0.0808969	-0.0528711	0.118014	0.0791132	630
821	-1.34212	4.09799	-0.232029	-1.57279	-1.38803	-1.43902	-1.62343	-0.301866	-0.515639	0.38114	0.257686	-0.226205	-0.553962	0.73077	1.91918	-0.506202	-1.63804	1.57711	0.663013	0.00504594	-1.11084	0.00320701	-0.0968154	-0.154588	-0.0116842	0.307881	-0.669767	-0.638138	-0.137172	-0.16462	-0.590198	0.00320142	-0.29304	-0.110078	-0.2601	0.0146254	-0.154122	0.118104	-0.330872	0.407347	-0.188821	0.0268319	-0.186097	-0.0614426	0.161797	0.235389	-0.0776483	-0.240884	821
242	-2.42506	0.961248	0.801353	0.0360472	-0.700115	-2.1299	0.57731	-0.11136	-0.364022	-1.7698	0.392439	-1.69837	-0.479119	-0.5463	0.725095	0.878062	-0.431097	0.223623	0.878658	-1.72475	-0.269119	-0.547185	0.19218	0.19758	0.6142	0.586801	-0.827233	-0.0918371	-0.401485	-0.129354	-0.585181	-0.261291	0.143853	-0.299344	-0.0234254	0.0672026	0.00532325	0.279794	0.297179	0.0893354	-0.309349	-0.0834089	0.25838	0.045745	0.0428056	0.0615371	-0.113084	-0.00905703	242
527	-1.36882	0.820384	0.00590783	-1.34447	0.41135	0.323004	-1.02829	-0.927822	0.0615577	-0.33254	0.393616	1.39279	1.16464	0.827043	0.627056	0.375159	0.717143	-0.754558	1.21543	-1.14025	-0.800495	0.964515	-0.522123	0.134859	0.129399	0.523016	-0.456532	0.43719	-0.410468	0.252292	0.620218	0.732023	-0.343203	0.242526	0.0130579	0.438433	0.0880273	0.388354	-0.199722	-0.0776496	0.0125439	-7.55321e-05	0.358611	0.0706765	-0.0947288	0.110843	0.0180135	0.149069	527
961	-1.28997	0.992337	-0.101868	0.00982946	-0.143578	1.92734	-0.344498	0.0255329	-0.780344	0.643678	-0.00508124	-1.72617	1.01747	-0.688663	-0.399667	-0.896127	-0.185595	0.186545	-1.15903	-1.03916	-0.960317	-0.881827	0.230643	-0.199041	-0.514048	0.544175	1.34419	0.100441	-0.0879475	-0.0193057	-0.603871	0.266328	-0.0750737	-0.172398	-0.511	0.108953	-0.257829	-0.16119	0.20727	-0.188716	-0.475812	-0.305273	0.0791883	0.315882	0.240751	0.210758	0.147297	-0.0350159	961
505	-2.71231	-2.18136	1.20691	0.819524	1.7042	-0.730448	-1.53662	0.182198	-1.00433	0.710705	0.774164	-0.18914	-1.52441	-0.330388	-0.352047	0.500647	0.60512	0.64908	0.493751	0.750853	0.56556	-0.697758	0.893928	0.194027	0.250515	-0.291273	-0.434094	-0.0786446	-0.0862755	-0.0135031	0.330746	-0.350576	0.201867	-0.374126	-0.0683727	0.125222	-0.00270818	0.0255453	0.290166	-0.0546286	0.11861	-0.0776875	0.21911	0.274216	0.174498	-0.0767738	-0.0801566	0.0701741	505
950	-2.39642	0.734361	1.76033	0.866815	-1.20364	-2.95275	1.27832	-1.23925	-0.257699	0.148964	0.56637	1.03331	-1.03106	0.528828	-0.989921	0.415131	0.162526	0.321751	0.405254	-0.600959	-0.55212	-0.309025	0.307328	-0.0490468	0.269554	0.0766685	-0.408005	-0.459644	-0.508535	0.217091	-0.0207042	0.414943	0.0178821	0.123843	-0.232809	-0.271313	0.139658	-0.143852	0.00904598	0.0753097	0.293709	0.0953584	-0.397514	0.422762	-0.118285	-0.165655	-0.0770157	0.0580354	950
163	14.0373	-1.00829	0.358947	1.05505	-2.28501	0.501497	1.88579	0.830061	-1.83989	0.617214	-1.23867	0.71278	-0.136292	0.41841	0.65193	1.53582	-0.414775	-0.46378	0.12034	-0.945229	-0.0935064	-1.89048	0.904298	-0.0757793	-0.0698882	0.290517	-0.601848	1.47849	0.222742	0.281615	0.30791	0.101097	-0.171634	0.279152	-0.460448	0.289576	-0.284821	-0.502005	-0.126731	0.105226	0.149439	-0.145058	-0.231815	0.277129	-0.15598	0.0806744	-0.0427301	0.230764	163
404	0.989486	-2.42221	0.253801	-1.17825	0.843756	-1.28685	-2.94651	2.19436	0.448535	3.33115	1.24968	-1.6192	-0.693642	-0.251786	0.697462	-0.197671	0.598138	-0.137996	0.159192	-0.504162	-0.60798	0.583749	0.26011	1.12641	-0.0820758	1.04287	-0.000387399	0.208657	-0.355563	0.0947998	0.654104	-0.438674	-0.187847	0.632883	0.293197	-0.278294	0.483508	-0.366574	-0.589134	-0.266352	-0.156874	0.0707834	-0.217288	0.0928892	0.00337693	-0.17969	0.0132164	0.0642687	404
485	-2.56919	0.525077	-0.613993	0.0115027	-2.04201	1.84117	0.349049	0.0349986	0.850738	0.368057	0.225591	0.34253	0.0431234	1.80933	0.223423	-0.00812041	-0.400656	0.0340656	-0.11806	0.635339	0.583956	-0.195594	0.54008	0.916207	0.620946	0.202447	-0.573108	0.186042	0.186507	-0.52178	0.570768	0.0798696	0.241131	-0.247127	-0.219887	-0.321173	0.110434	-0.0167557	0.0889834	0.562392	0.325142	0.124111	0.0504766	-0.178783	0.0340647	0.105459	0.107627	0.079388	485
258	-2.5744	-2.08922	0.816425	0.00800672	0.861785	2.15123	-0.467412	-1.72814	-0.147349	0.643369	-0.436821	-0.4608	-0.255034	-0.441416	0.208667	1.08885	0.653054	-0.0313343	-0.784052	0.344507	-0.851865	0.924473	0.412074	-0.498052	-0.20038	-0.461777	-0.101133	-0.181651	0.0994082	-0.419495	-0.477243	-0.179653	-0.356527	-0.0590533	0.00532577	-0.0793279	-0.611908	-0.113327	0.27171	-0.0650456	-0.116333	-0.09723	-0.162302	0.263351	0.0125626	-0.109488	-0.192138	0.118822	258
890	-1.24955	2.40962	-0.256408	0.08517	1.27996	0.504687	-1.92503	0.836375	-0.17278	1.70105	0.515747	1.90914	0.797243	-0.829259	0.617764	-0.35214	-0.106744	0.193848	0.303432	-0.259136	0.356127	0.301648	0.700768	0.322732	-0.935741	0.0840878	-0.650822	0.448758	0.720236	-0.947351	0.10444	-0.733093	-0.580772	0.532328	-0.809974	0.0698174	0.0315366	0.166707	0.266765	0.161111	0.0453072	-0.172098	0.238652	0.0835768	0.129744	-0.0651582	-0.0118037	-0.124589	890
65	-0.965451	2.46525	-0.991158	4.59296	-0.358307	0.83488	-0.598936	1.24059	1.28444	-0.500912	1.43667	0.970007	0.0597481	-0.488847	-1.93241	0.30036	-0.521262	-0.82782	-0.265951	-0.549275	0.631246	1.28025	-0.195495	0.693734	0.868844	-0.47317	-1.02696	0.227396	0.815777	-0.617613	-0.241455	0.860077	-0.0193999	0.0510444	0.0540105	0.759635	-0.252993	-0.266939	0.0782424	-0.347014	0.0409333	0.147659	-0.172246	0.179231	0.0925196	0.018841	-0.0115586	-0.0516749	65
617	-2.43201	0.161847	0.98215	0.827127	0.416111	-1.62284	1.24428	-0.512758	0.277224	0.927912	-0.425609	-2.40622	-0.654922	-1.42885	0.323287	-0.297613	0.164006	-0.253511	0.0484703	0.260696	-0.649231	-0.0323552	-0.050809	1.11563	0.154619	0.112567	-0.262584	-0.402862	-0.160938	0.393907	0.0358359	0.0638597	0.685659	0.0130592	-0.335876	-0.0492341	0.112471	0.01386	0.297066	-0.143592	0.099774	-0.237277	0.12309	0.12545	0.0179829	0.104942	-0.00704491	-0.036947	617
680	-2.1659	-0.474329	0.0234367	0.905718	0.469913	0.0293341	-0.0301408	-0.359654	-0.195107	0.403152	1.00793	1.08836	-0.576969	0.67864	0.0127396	0.515981	-0.548393	1.23438	0.142587	0.330437	0.19557	-0.625016	0.654696	0.349958	-0.311671	-0.227332	-0.492643	0.0679058	-0.747766	-0.485086	0.13969	0.256392	0.0957296	-0.517483	-0.200639	-0.0273156	0.136313	0.229718	0.0231413	-0.139729	-0.196454	-0.137685	0.245619	0.00885262	-0.130213	0.130952	0.066341	0.131209	680
154	4.25512	0.946342	-6.36238	-1.46371	-3.94009	1.09821	-0.73998	-1.4538	-0.129983	1.20744	2.34794	-2.66405	1.27375	-1.86593	-2.60825	0.177133	0.105796	0.93341	2.2239	-0.179978	-0.538599	-0.651022	0.319706	-0.395078	-0.624175	-1.06736	-0.336238	-0.0377162	0.306046	0.735581	0.100009	0.0854466	0.0103147	-0.15489	-0.0585195	0.0984679	-0.0316145	-0.0829481	0.00355787	0.100268	0.0298837	0.101824	-0.0612677	-0.311454	0.0273127	-0.191701	-0.0443726	0.0276417	154
748	-1.79176	0.523736	-0.0509262	2.06839	-1.31619	0.0426768	1.29623	0.489473	0.0546517	0.474873	-0.546313	-0.629604	-0.378344	0.679713	0.66276	-1.05756	0.442331	-0.407343	-0.171303	-0.123906	-0.273783	0.21857	0.571415	-0.988871	0.199786	-0.443286	-0.193069	0.180538	-0.501042	0.196053	-0.27934	0.0735571	-0.0545502	-0.316663	0.183604	-0.020165	-0.11976	-0.0294445	0.0400076	-0.228976	-0.0739332	0.0604927	0.0858554	-0.0272678	-0.130953	0.165584	0.192381	-0.0322135	748
800	-2.17194	-0.722593	-0.245957	0.0541451	-1.39215	0.732195	-0.102646	-0.247833	0.532965	-0.320909	-1.93277	-1.12442	-0.972775	1.7035	-0.623741	0.327749	1.56278	-0.0310026	-0.140977	-0.844823	1.66247	-1.04292	-0.86083	-0.414368	0.45062	0.0694782	0.0384689	-0.98362	0.796404	-0.381226	0.0478071	-0.228568	-0.037607	-0.0160946	-0.9843	0.682678	0.638707	0.589334	-0.716435	-0.221681	-0.0606747	0.0725165	-0.165098	-0.014071	0.266816	-0.145009	-0.108783	0.0670719	800
882	-2.80309	0.478785	0.713848	0.398937	-1.61163	-1.03343	0.157505	-1.43397	-0.67035	-0.536615	-0.268382	0.974907	-0.879913	-0.758713	0.468718	0.51334	-0.748881	-0.0203125	-0.0476029	0.702928	0.235011	-0.311648	0.249536	0.316508	0.336731	-0.279669	0.355969	-0.575314	0.218374	0.341389	-0.497236	-0.502222	-0.331081	-0.191784	0.355979	0.196509	0.378811	-0.317403	0.00308042	-0.226674	0.418506	0.0321054	-0.349334	-0.132368	-0.0369121	0.0489854	-0.158795	0.0986996	882
591	-3.00155	-1.50893	0.761726	-0.638517	0.405453	-0.0887973	1.07931	-1.19029	0.371935	1.10753	-0.8972	-1.34447	0.258519	-0.373706	-0.621737	-0.21709	0.867094	-0.6973	-0.339058	-0.0138884	-0.340036	-0.138656	0.283507	-0.0786363	0.46177	-0.489484	-0.63395	-0.310543	-0.076539	0.196601	-0.283468	0.250385	-0.172272	0.446126	0.0931603	0.0531824	-0.0257228	-0.00296601	0.127575	-0.0214615	0.163348	-0.282761	0.160999	0.134479	-0.13493	0.105259	-0.0963059	0.0150776	591
570	-2.9242	-2.24282	0.289005	2.51136	-1.73495	1.20182	0.379376	-0.0996604	0.168484	-0.362788	0.535956	-0.0390482	-0.541412	-0.212398	1.09259	0.3025	0.505224	0.278149	0.438332	0.594322	0.302318	0.666442	0.160272	0.166055	-0.113916	-0.468751	0.435021	0.0358265	0.0614747	-0.123724	0.289066	0.359982	0.927206	0.0736747	-0.0396867	-0.265338	0.000260146	-0.240475	-0.0535369	-0.0903151	0.032243	-0.131143	0.0634864	-0.0591998	0.0678087	0.132654	0.0121066	-0.0858797	570
108	-2.80639	0.602002	1.40461	-0.849296	-1.99283	0.294561	-1.27321	1.39	-0.596033	0.434306	-0.0265928	1.88959	1.55005	0.312336	0.967049	-0.0428726	0.46673	0.0797209	0.697603	-0.75986	-0.030969	0.0481634	0.211856	-0.425545	0.0450089	-0.174787	-0.244262	-0.485499	-0.337248	0.132604	-0.322242	0.652959	-0.0542478	0.598128	-0.0777627	-0.0903646	-0.163166	-0.087657	-0.287593	-0.390567	0.124956	-0.188428	-0.0093436	-0.146062	-0.0676479	0.148097	0.0437879	-0.0929484	108
409	-2.17116	-1.74098	0.59512	2.61121	-1.38534	1.13992	0.23131	2.10093	0.327752	-1.00204	0.87075	-0.578194	-0.650024	0.334857	0.518075	1.22891	0.683572	0.239807	0.877589	0.400785	0.490961	0.664072	0.272703	0.240786	0.14034	-0.521805	0.746686	0.295216	-0.121398	-0.0654665	0.162615	-0.413778	0.693803	0.0868791	0.130106	-0.211456	0.0966103	-0.0091255	0.282336	0.120684	0.0313006	-0.347727	-0.0443211	-0.107058	-0.0120995	-0.086759	-0.117505	-0.0663377	409
382	5.90253	-1.21351	3.3967	1.38715	-1.27271	3.0447	-1.45621	2.26871	1.04045	-3.65976	1.41792	-1.5511	0.220793	-0.604388	0.183547	-0.590855	-1.811	-1.30506	-0.30906	0.883822	-2.20475	-0.965051	-0.0113067	-0.436183	-0.174136	0.0900574	-0.199509	-0.636871	-0.426752	-0.633624	0.0316146	0.156592	-0.207524	0.149351	-0.0877772	0.0268243	0.369185	0.571269	0.0651549	0.0197484	0.0994481	-0.274174	0.0611028	-0.135892	-0.147038	-0.289435	-0.0780208	0.083424	382
111	-2.69785	-0.961679	1.26824	-0.62183	-0.599764	0.267951	-0.807469	0.728057	-0.797373	0.639759	-1.84056	-0.821558	0.792565	-0.374268	-0.422603	-0.448133	0.37324	-1.41919	0.690545	-0.471503	0.938578	0.393206	0.465102	0.162122	0.334226	-0.144275	-0.79635	0.329614	-0.552463	-0.361075	0.127462	0.041085	-0.221519	-0.0558289	0.410534	-0.623144	-0.184913	0.182828	-0.173903	0.0892717	0.00631005	-0.300127	0.0268506	-0.134821	-0.153752	0.0392685	-0.157181	0.0906763	111
869	-2.6657	-1.90775	0.111836	1.49807	1.29969	0.322422	-0.648564	-1.40046	-1.06098	0.590407	-0.0502193	-0.941631	-0.537338	0.567231	0.232273	-0.0880825	0.375074	0.0245301	-0.246583	0.584053	-0.0733348	0.0314911	0.787366	-0.77717	0.537213	-0.845574	-0.0191819	0.134072	0.246404	-0.380873	0.0500129	-0.0268636	0.13917	-0.0949507	-0.163219	0.121304	-0.154062	0.0751742	-0.0705985	0.0808847	0.112611	-0.000103661	0.258691	0.105666	0.119252	-0.0690052	0.20421	-0.0260206	869
533	-2.11456	-0.964005	-1.32369	0.85874	0.951664	0.0936937	1.70935	0.0391358	-0.348589	-0.201305	-0.703917	0.976905	0.549409	0.169635	-0.154342	-1.11122	-1.13749	1.07438	0.0677476	0.356213	-0.010265	-0.482526	-0.988604	0.183145	-0.626659	0.0740463	-0.208101	0.484298	-0.0173726	0.215602	-0.454362	0.284967	0.416932	0.258719	-0.0216531	-0.246438	0.139437	-0.144375	-0.0584796	-0.0825391	0.105674	-0.0572188	-0.33443	0.102135	-0.0435282	0.0472556	-0.0952255	-0.00115055	533
494	1.83874	-2.48394	-2.05179	-1.82728	0.454004	-1.67015	-0.621265	2.01965	1.1554	0.680405	1.00926	0.00372592	0.80827	0.339627	-0.699448	0.334466	-0.80665	-0.651385	-1.35707	-1.22355	0.394635	0.523595	-0.588979	0.174419	-0.511055	1.23101	0.104511	-1.54902	0.916582	0.117312	0.507104	-0.257637	0.281452	-0.596211	0.436141	0.517788	-0.687978	-0.22129	0.261926	0.108109	0.448786	-0.146426	0.293244	0.0539851	-0.0901857	-0.000675081	0.0151719	0.0593886	494
997	-0.924022	2.16801	-0.133454	1.43392	0.718171	-0.459173	-0.614724	0.905962	0.338376	1.15903	0.804229	2.16945	-1.22622	-1.58968	0.766051	-0.245838	-0.113426	-0.152476	0.27216	-0.39192	0.0627659	-0.874294	0.503143	0.502458	-0.143626	-0.947285	0.614987	-0.328608	1.17928	-0.763493	-0.405168	-0.0622185	-0.51028	-0.579026	-0.0750105	-0.369793	-0.419174	0.323618	-0.145105	0.0910008	-0.0158066	-0.159727	0.0861699	-0.153103	-0.338402	-0.127855	-0.0568422	0.0532591	997
388	-1.64447	-0.64981	1.99355	-2.35265	0.236997	-0.59804	0.577804	-0.366902	1.29394	-1.30967	-0.04371	0.197517	0.50988	-1.10712	-1.77842	0.519363	0.51309	0.0891447	0.405241	-0.0816067	0.378878	0.116102	-0.370066	-1.8126	-0.149582	-0.589256	-0.270094	0.406579	0.0423888	-0.96294	1.42336	-0.54629	-0.051449	-0.233492	-0.303716	-0.0457769	-0.180742	0.00758211	0.137953	0.210509	-0.375894	0.0951851	-0.145415	0.208776	-0.160633	0.259875	-0.127862	-0.0500366	388
636	-0.128646	0.118383	-1.87718	2.01931	-1.34486	-1.10211	2.31925	0.865161	0.853563	0.0584004	-0.621736	-0.177381	1.28649	0.938804	0.0594452	-0.318145	0.0374295	0.295537	-0.469362	-0.00417739	-0.354185	1.1787	-0.775793	-0.532069	-0.406521	-0.304118	-0.491694	-0.57472	0.226475	0.156147	0.106658	-0.541994	0.125714	-0.0152585	0.311927	-0.401764	0.00769236	0.568043	-0.621753	0.117282	-0.217322	0.106382	-0.0646578	0.244714	-0.428939	-0.106037	-0.00563623	-0.0674227	636
446	-0.00765567	3.81537	-1.23085	-2.15529	2.03926	0.935134	-0.116172	2.19202	-0.944309	-1.10899	-1.49001	0.798554	-3.35354	-1.47745	-0.844929	-2.29115	0.570542	0.0572342	0.0493383	-1.16786	-0.302355	-0.0615257	-0.969626	-0.021684	-0.662607	0.0422562	-0.55632	0.365564	-0.20566	0.627445	0.385901	0.229775	0.188538	-0.391135	-0.0278082	0.0155101	-0.283272	-0.00836129	0.15453	-0.0720233	-0.268874	-0.3105	-0.200817	-0.135859	-0.00895241	-0.0482779	0.0950064	0.160597	446
450	-0.506525	5.69812	-0.795613	0.633718	2.51815	-1.22666	0.661736	0.586639	0.50166	1.32409	-0.124703	-1.16985	1.32332	-0.125593	-0.479563	-0.779511	0.28484	-0.85727	-0.727794	0.703693	-0.414218	0.599324	-0.512169	0.0401063	0.650088	-0.884012	0.198997	0.808507	0.216013	-0.527312	-0.469842	-0.328793	-0.208914	0.430915	0.0171075	0.536058	0.30438	-0.161949	-0.0900409	0.374734	0.0820147	-0.0894605	0.108704	-0.0935629	-0.106328	-0.0108834	0.17287	0.126787	450
758	-1.25697	0.341772	0.44918	3.3662	-1.14044	-1.25182	1.94492	-0.574254	-0.163284	0.666449	0.374219	-0.449742	0.379626	0.341865	0.150058	-0.684337	-0.255499	-0.909043	-0.198138	-0.85914	-0.28005	0.233212	0.129976	0.617744	-1.13376	0.781885	0.939872	0.46808	0.440091	0.041572	0.47124	0.57048	0.241709	0.0182831	-0.0220998	-0.367712	-0.191254	0.346112	0.158099	0.162549	0.272173	-0.216458	-0.0925675	-0.0792857	0.215328	-0.120925	0.0257755	-0.0426259	758
275	-1.69219	1.99348	-0.0519675	0.931332	0.00881465	-1.05112	1.51551	-2.23053	0.634288	0.0792707	0.206678	-0.907739	0.206355	-1.44323	1.21048	-0.522343	-0.197445	-0.426745	-0.335491	0.0674378	-0.0291325	0.30398	-0.181877	0.249481	-0.195709	0.516369	0.405631	0.399671	-0.568174	-0.708449	0.230237	-0.0329381	0.347368	-0.115818	-0.000517278	0.313334	-0.223759	0.177136	-0.222158	-0.0438209	0.166444	0.174228	-0.413503	0.196453	0.0651031	-0.122038	-0.0495417	0.0384113	275
463	4.26691	-0.387923	0.0115094	2.86089	2.41454	-1.56884	-2.77497	-0.54235	-1.29595	-0.294775	1.30701	0.830792	-0.97171	1.09191	0.289536	-0.504528	1.48277	-1.95286	-0.299227	1.10007	-1.07547	-0.564397	-1.17418	-1.11132	-0.997853	0.301329	-0.489219	0.323877	0.496773	0.748416	0.130188	0.129872	0.204591	0.154202	0.0146376	-0.213157	0.384529	0.0335169	0.361592	0.188586	-0.325218	0.57449	0.143466	0.0267904	0.122796	-0.018512	-0.177194	-0.00216444	463
701	-2.01536	-1.11487	0.170638	-1.44305	1.6184	0.991456	-0.853409	-0.227015	-1.25774	-0.321133	-0.824333	0.45115	0.619463	0.423314	0.057684	-0.611035	0.425837	-0.302587	-0.0377654	0.122782	0.601053	-0.270125	1.00168	-0.749216	0.12962	-0.298678	0.431177	0.538469	0.0330955	0.134107	-0.324386	0.389443	0.129546	-0.398461	0.304299	0.0636557	-0.271955	-0.263998	-0.342497	-0.116594	-0.0213095	-0.0336806	0.107288	-0.147654	0.196976	-0.365604	-0.0860215	0.00767374	701
959	0.163605	-1.85238	-1.10557	-1.2198	2.15651	-1.54654	-1.86791	1.94763	-1.82253	-0.805171	-0.250523	0.403577	0.284266	0.487839	-0.738099	-0.565376	-1.64408	-0.645849	0.643228	0.278242	0.113475	-0.18012	-0.0520118	-0.92359	0.909162	0.167871	0.488262	-0.193845	0.215746	-0.411002	0.0277545	0.753659	0.343252	-0.543494	-0.0316599	-0.0302704	0.913989	-0.277235	0.155913	0.201149	0.370623	-0.337388	-0.261449	0.0924035	-0.300539	0.0400568	0.222615	-0.0458711	959
412	-2.02472	-1.43179	-0.187076	-0.760368	1.62384	0.733435	1.41676	-0.214917	-0.800248	0.0879848	-1.37402	-0.702312	1.35406	0.0675936	-0.303609	-0.0510117	-0.155677	-0.429104	-0.891433	0.455022	-0.239066	0.351217	-0.37398	0.522236	-0.649275	-0.0965621	-0.494118	0.0904315	0.158189	0.299227	-0.168451	-0.813024	-0.34657	0.1654	-0.0922079	-0.495027	-0.122265	0.155413	0.213789	-0.0284332	0.49689	-0.104069	0.0317842	-0.050019	0.00837968	-0.0294325	-0.0202675	0.0441617	412
20	9.76649	-1.2152	3.15335	-2.33575	0.354792	1.17273	2.70004	-2.29667	-2.66789	1.36073	2.24782	-0.192255	0.295948	0.0633774	0.360802	-1.23198	0.789743	-0.450861	2.01348	1.83417	1.25673	0.759826	-0.488489	0.139502	-0.19949	0.783221	0.00200848	-1.26779	0.0759386	-0.677205	-0.383828	0.567734	-0.619462	-0.242655	0.222707	0.192002	-0.244836	0.173144	0.139797	0.194394	-0.166554	-0.0188814	-0.205744	0.0885248	-0.0174232	0.00998293	0.127549	0.0111936	20
453	-1.68749	-0.73437	-0.207157	-2.22819	0.373178	0.575117	0.62853	1.7962	1.15475	-0.162375	0.385082	-1.01112	0.748739	0.156337	0.292145	1.08908	-0.196291	0.457265	-0.227337	0.814496	-0.143874	-0.752715	-0.458847	0.617996	-0.015207	-0.56325	0.432747	0.235728	0.526179	0.629787	-0.285539	0.195037	0.0406995	0.0278052	0.190098	-0.058774	0.0629125	0.295697	0.431417	-0.0384048	-0.0411021	0.2876	-0.0677847	0.271087	-0.181851	0.127746	0.0579132	-0.119477	453
9	0.525295	-0.577675	1.38007	-1.91767	1.3036	1.09582	1.23287	0.747102	0.325661	-0.952264	1.44299	-0.7406	-0.894775	0.967474	0.851573	-0.0348884	0.189571	0.392846	-0.226832	-0.338049	0.347385	-1.67089	-0.536723	0.541683	-0.413228	-0.100927	-0.401298	-0.096023	0.424366	-0.7306	-0.176978	-0.0948427	-0.190444	1.00695	1.05911	0.151857	-0.205784	-0.56588	-0.501718	-0.109995	-0.0524575	-0.100825	0.204788	0.0642205	0.0806212	0.0365401	-0.0117544	-0.0804084	9
543	-1.73784	1.13192	0.788708	-0.713729	-0.464946	-0.882337	0.810781	-0.305161	-0.579466	0.615703	-0.258594	0.985358	-1.26288	1.51295	-1.24163	0.0911161	0.564847	-0.242477	-0.647125	0.141854	-0.291057	-0.467793	0.273495	0.143174	-0.0182459	-0.303069	0.228834	-0.449658	0.230575	0.459208	-0.439954	-0.316169	-0.627348	-0.0376274	0.133761	-0.197372	-0.0346908	-0.205043	0.0199279	0.431296	0.21118	-0.0175825	0.0571718	-0.161726	-0.0561775	0.0882873	-0.0656992	0.0347843	543
106	-1.62883	-0.827608	-0.931779	0.507516	2.89582	-1.01326	1.30925	-1.37371	-0.432826	0.847802	-0.193027	-0.0340739	-0.836396	0.523096	0.491009	-0.662842	0.106913	1.40098	-0.0944012	-0.105677	-0.302503	-1.07887	-0.102588	-0.761808	-0.304977	-0.731435	-0.535788	-0.252454	-0.00836557	0.426265	0.363093	0.602062	0.556143	0.44495	0.291229	0.347268	-0.196535	0.378316	-0.0930256	-0.152148	0.295779	-0.0523374	0.233076	-0.180458	-0.198969	-0.135218	0.142887	-0.0334925	106
573	-0.238924	0.613543	2.86912	-1.2473	-0.50451	-3.38467	1.53431	1.39525	-0.244366	-3.18739	-1.12215	1.48258	0.962258	-0.780328	-1.80931	-0.64213	0.641685	1.78753	-0.848173	-0.027443	-0.355804	0.562193	1.75314	0.47237	-0.476248	0.0857195	0.25788	-0.587295	-0.161082	-0.539107	0.379562	0.316139	0.122892	0.516312	0.12029	-0.140331	-0.0296186	-0.213551	0.118993	-0.0400696	-0.293969	0.417779	0.0759942	-0.161385	0.0779694	-0.300464	0.0531438	0.0524074	573
266	-1.63462	0.651716	0.66737	-0.378375	2.768	-1.41152	0.100328	-0.375646	0.366948	-0.632444	0.460981	0.763779	1.18408	0.958418	-2.18256	2.56145	0.722382	-0.0115341	1.16647	-0.194909	-0.419842	-0.109917	-1.0961	0.671857	0.0379129	0.260858	1.17888	0.195335	-0.777417	-0.0916239	-0.660427	0.1371	0.0838067	0.00817005	-0.138414	0.0310328	0.0813631	0.0519802	-0.150566	0.104585	0.0062603	-0.327833	0.187496	-0.0785313	0.134642	0.094132	-0.14666	0.0284775	266
825	-1.66052	2.46362	-1.38724	-0.83012	0.97481	-1.42503	2.39453	-2.15775	1.00361	-1.24165	-0.43374	0.00719432	0.691927	0.27585	1.26878	0.821493	-0.747611	-1.08869	1.03533	-0.0291363	-0.410344	0.146477	-0.243451	-0.167036	0.237711	0.393285	0.504737	0.743012	0.169698	-0.112935	0.556347	0.495391	0.212856	-0.580834	0.159851	0.127905	-0.147265	-0.231036	-0.409314	0.232682	-0.0429204	-0.0488815	0.237031	-0.040282	0.0610496	-0.175286	-0.11758	0.00141214	825
750	16.9755	-0.211364	-0.972848	-0.2553	1.1894	0.0958334	1.65782	-0.00970469	0.193561	0.893317	-2.18938	-0.634055	0.164036	0.54123	-0.77884	0.447606	-0.267798	1.48498	-0.446326	0.862132	-0.884854	0.415242	1.07648	-0.47728	-0.0451183	0.815497	-0.136883	-0.0182607	0.0351344	-0.756236	0.133312	-0.308202	0.573591	-0.184202	0.241967	0.167235	0.270827	-0.0501617	-0.143548	-0.0105737	-0.165012	-0.0808977	0.202418	-0.000665706	0.092708	0.0713822	0.0119733	-0.0546155	750
605	-2.09483	1.23251	0.208276	0.195631	-1.25388	-1.5865	0.88019	-0.241715	-1.06709	-1.26405	-0.267001	-1.05283	-1.00007	0.526548	-0.740518	-1.05009	-0.433943	-0.104116	0.43908	-0.401763	0.443703	-0.539381	-0.541748	0.515061	0.467792	0.46727	-0.49059	0.404415	0.656085	-0.0063236	0.131902	-0.325943	-0.309455	-0.00356467	-0.109154	-0.606875	-0.134839	0.370781	0.00630857	0.0510923	0.0801251	0.11253	0.35692	0.184144	0.0829527	-0.0167667	0.015302	-0.1969	605
875	-1.19886	3.13549	0.439859	-1.80734	-0.622939	0.854632	0.23457	0.552297	0.570596	1.87582	0.613578	-0.0175704	1.84656	3.04189	0.943134	-1.83001	0.783447	0.409759	0.54584	-0.796416	0.196629	-0.0857954	0.337957	-0.302174	0.53534	0.552565	-0.00820041	0.458147	0.307692	-0.372471	-0.382054	-0.2637	0.744815	-0.420827	0.00135562	-0.195439	0.165429	-0.222352	1.00156	-0.550635	-0.234782	0.239236	-0.149286	-0.134464	-0.231251	-0.193388	-0.275796	0.0184561	875
541	0.48518	2.58205	-1.89498	-1.7804	1.47599	2.33591	1.04262	1.75918	-1.79467	-1.24569	-1.30117	-1.28364	-2.05583	0.118541	-0.109615	1.7856	0.449578	-1.42612	1.6024	-0.478197	-0.938162	0.963188	1.04727	0.553522	-0.967947	-0.276536	0.699857	-0.0863348	0.588737	-0.460528	-0.209678	0.175483	-0.0477086	0.199429	-0.0141844	-0.409844	0.143963	-0.115566	-0.189504	-0.139445	0.257849	0.748907	0.030336	-0.0233092	-0.131229	0.169877	0.0389438	-0.141278	541
387	5.3996	-2.66753	-3.08703	0.167367	-1.70037	-3.0039	-3.18423	-1.70483	1.66299	-3.03166	-1.41958	-1.60387	-0.0998405	0.339525	1.38498	-0.204408	1.9398	1.1509	-0.481547	0.544834	0.687998	-0.280828	-0.970758	0.662581	-0.440046	0.344371	0.387005	0.521491	-0.0137479	-0.74069	-0.278961	0.533718	-0.958419	-0.235079	-0.633074	-0.118089	-0.289261	-0.437538	0.330908	-0.182667	0.280064	0.0833334	0.0514576	-0.0737718	-0.279808	-0.0786506	0.14611	-0.0166308	387
464	0.152794	1.12338	0.0963381	-0.290611	-2.7953	2.95809	-0.964334	-0.776468	0.849185	0.0124551	-1.16121	0.393017	-2.00904	1.15605	-0.838799	-0.385025	-0.763143	-0.674043	-0.369057	0.556466	0.153582	0.438498	-0.325216	-0.103424	0.318961	0.248465	0.827941	-0.311622	0.178038	0.379655	-0.0487799	0.624582	-0.117916	-0.0918033	0.415066	-0.0543954	-0.278543	-0.275044	0.1062	0.175152	-0.315057	0.0291318	0.314424	0.377456	0.0274589	-0.0730903	-0.147143	0.0351396	464
572	-0.678223	0.74069	1.89794	2.33968	-0.338943	0.037618	-2.53403	0.61652	1.63134	3.30927	-3.60684	-0.933074	0.136415	-0.0389719	-0.392175	0.569752	-1.15491	0.346901	0.602531	0.306362	0.403684	-0.055733	-0.789555	-0.555161	-1.39555	0.147803	0.13656	-0.522402	-0.268989	-0.69357	-0.283949	0.564409	0.667263	0.181451	-0.0278369	-0.0548611	-0.235746	0.00710744	-0.123943	0.114325	0.0219965	0.143588	-0.0184927	-0.261155	0.0640276	0.0669334	-0.0714545	0.0861713	572
374	-1.20454	-2.60497	-1.90044	-0.0943373	1.94838	0.332371	-0.780306	-0.952266	0.450933	0.622212	-0.104654	1.10349	0.406286	0.563894	-0.138127	1.48429	-0.384461	0.473387	0.42149	0.83415	-0.349867	0.0554615	0.0892453	-0.294885	-0.372229	0.0991247	-0.0546755	-0.0178554	0.0711943	0.596751	0.0566054	-0.253394	-0.116693	-0.286635	-0.0722473	-0.493984	-0.496115	0.24873	-0.254245	-0.367622	-0.0398517	-0.111005	-0.104627	0.223415	-0.109504	-0.140811	0.0407647	-0.0159621	374
460	-1.51104	-1.96088	-0.246718	1.6475	-0.123511	0.597735	0.330785	0.959487	0.650476	0.589938	0.241275	1.0337	0.581475	0.981627	-1.15671	0.710749	-0.124587	-0.540347	-0.292092	-0.170505	0.370567	-0.487609	0.889189	-0.0605786	-0.469525	0.648283	-0.249945	-0.0914092	0.354834	0.654662	0.000760064	0.138005	-0.234579	-0.122031	-0.248266	0.170019	0.273986	-0.199344	-0.178386	0.41146	-0.449819	-0.151323	-0.210389	-0.114349	0.0344785	-0.110558	0.14943	-0.316314	460
806	13.8508	1.71929	3.47952	1.55509	1.63832	-0.332538	-2.95845	-0.927349	1.76237	-1.09345	-1.59468	0.12547	1.96663	0.630883	0.635257	-0.596591	0.408902	-0.238764	0.740315	-0.555403	-0.0127231	-0.5348	-0.0504779	1.64151	0.752171	-1.86403	0.205409	-0.460295	0.204177	0.915663	0.440285	-0.449962	0.242769	-0.300461	0.374685	-0.044821	-0.397683	-0.00081329	-0.0669931	0.233273	-0.311199	-0.0267918	-0.268181	0.0610676	0.0276668	0.102487	0.0742079	-0.0965024	806
706	-2.49885	-2.02081	-1.63147	-0.430306	1.10681	1.83154	0.87059	-1.10734	0.526157	-0.288311	-0.216183	1.36979	0.376607	-0.212287	-0.0145228	-0.0792217	-0.742215	0.702869	0.310632	0.303494	0.317299	-0.301469	-0.434537	0.689884	-0.69067	0.536537	0.249282	0.331345	0.376925	0.00212193	0.511035	-0.303899	-0.341528	0.292586	-0.0232672	-0.0412358	0.285831	0.138878	0.229035	-0.0237682	-0.257419	-0.3379	-0.169183	-0.058402	-0.00511273	-0.126116	0.0123315	-0.108876	706
542	-0.690453	-1.14952	-0.829083	1.39652	-0.40293	-1.9377	0.0838171	-0.376236	1.8835	1.56111	0.903282	-0.213664	-0.901293	-0.566406	0.538375	0.343863	-0.0630683	-0.855479	0.284531	0.454268	0.299413	-0.724163	0.833939	-0.0230893	0.078484	0.527577	0.226152	0.338637	-0.219009	-0.10528	-0.114292	-0.0732158	-0.244375	-0.107266	0.430852	0.261463	0.176028	0.180926	-0.141163	-0.16428	-0.360387	0.268121	0.0840881	-0.140154	-0.246697	0.0459346	0.220702	0.12422	542
499	1.57799	6.92061	-2.51886	1.10205	3.26303	1.37219	-1.15871	-1.98131	1.25122	-0.824072	1.16658	-0.963795	0.258234	-0.899859	0.194602	1.22039	0.569117	0.161074	-1.67464	-0.109256	1.73338	-0.838655	1.12667	-1.06277	0.837089	1.1203	0.191926	-1.02727	-0.268596	0.355616	0.419714	0.577199	-0.0786869	0.866148	0.0733682	-0.843961	0.0329576	0.00140893	0.103324	0.084869	0.00351819	-0.134212	-0.165777	-0.0821444	-0.137733	0.119796	-0.101397	-0.022409	499
63	0.0480583	0.451498	-1.04489	1.88419	0.300987	2.03016	1.08454	1.88784	3.0888	0.204613	-0.204771	1.65151	-0.334571	-0.185606	-0.371419	-1.07021	0.384499	-0.162148	1.56548	0.189338	-0.6683	-1.11646	-0.321135	-0.885277	0.756818	0.954891	0.658783	-0.331414	-1.63989	0.0383425	-0.0995711	-1.3013	-0.352239	0.0983089	-0.144694	0.307484	-0.502749	-0.241197	0.0918951	0.0445602	0.572459	0.39355	0.0794413	0.0350827	0.0414871	-0.0556811	0.0416084	-0.0914663	63
615	0.66112	1.02403	2.23372	1.34509	-2.33873	0.10231	1.29185	2.36463	-0.57259	0.464001	0.516527	0.0763581	0.0659347	-1.57044	0.955386	0.990142	0.896549	1.92594	-0.268516	0.981489	-0.44089	0.914756	-1.44454	-1.25586	1.39451	0.772701	0.231458	0.759221	1.02361	0.578377	0.154666	0.164759	-0.501381	0.219887	0.133839	-0.263206	-0.262769	-0.154785	-0.129411	0.240614	-0.107268	-0.128164	0.0475928	-0.192199	0.0583973	-0.0469287	0.0365591	0.10322	615
645	-1.50197	-1.21327	-1.08565	-1.15106	0.170433	2.61223	0.12465	-1.69393	0.773386	-1.04063	-0.202931	1.45591	-0.588084	-0.711818	0.78999	-0.0928918	-0.873716	0.0914815	0.206447	0.37212	-0.0465216	-0.000900944	-0.724678	0.918499	0.120287	-0.0284484	0.0367286	-0.248762	0.119542	0.00933311	0.425612	0.0983677	0.425794	0.273365	-0.051812	0.246799	-0.0557549	-0.00552117	-0.181283	-0.431275	-0.290707	0.0708929	0.0484842	-0.218845	-0.152986	-0.00604848	-0.108595	0.114659	645
732	-1.07302	-0.915783	-0.967297	1.68187	-0.901329	-1.45729	-0.492527	-0.295168	-1.139	-0.727128	-0.850834	-0.678878	-0.850587	-1.10571	0.76167	-0.18696	-0.790508	-0.28048	0.685196	-0.360852	1.00523	0.359156	-0.0292823	-0.2703	0.403839	0.449285	-0.0247659	-0.162335	0.405815	0.148788	0.0520281	-0.845707	0.0498878	-0.147539	0.665055	0.0689625	0.396831	-0.452569	0.0028593	0.0153812	-0.335119	-0.177614	0.101504	-0.0204383	0.0645408	-0.097608	-0.0589795	-0.101766	732
438	1.91266	-1.64378	-2.92265	-2.72216	-1.64906	-0.103682	-0.132608	0.0943099	1.79124	0.523939	-0.562456	0.82131	-1.72884	0.110062	1.39006	1.24773	0.843833	-0.759068	-1.052	-1.35188	0.133603	1.04559	-0.252565	-0.583307	-0.62006	-0.944486	-0.307983	0.093338	-1.33431	-0.404023	-0.310913	0.16372	-0.299197	-0.0934461	0.611612	0.0657223	0.334073	0.103938	0.427035	0.512146	-0.0999777	-0.306913	-0.261076	0.0140141	0.130442	-0.131961	0.0683761	-0.138476	438
133	-0.266195	0.734871	2.04113	-3.05695	-2.99689	-1.37624	-1.20422	-1.96088	0.313769	-0.352005	1.41886	1.18965	-0.228155	-0.578071	-1.39493	0.613632	1.02378	-2.04273	-1.44622	1.13683	-0.375135	-0.928726	-0.288183	-0.102266	-0.234152	0.536448	-0.532995	0.755032	0.217499	-0.475454	-0.740056	-0.619375	1.28842	-0.0834733	0.178734	-0.19091	-0.422144	0.101899	-0.315879	-0.220714	0.0393242	-0.0899118	-0.251036	-0.316624	0.0682	0.10848	0.19589	-0.104364	133
134	-2.41053	-1.74521	-0.141022	0.866953	0.437294	0.756839	-0.499372	0.035693	-0.619367	-1.16347	-0.618774	0.42061	0.281707	-0.79236	0.167616	-0.686262	-0.606634	0.131382	0.567095	0.284228	1.34786	-0.0660564	0.0594467	-0.69198	-0.109204	0.153064	-0.152486	0.471525	-0.304237	0.173796	0.258593	-0.0695315	-0.0402102	-0.186733	0.335381	0.00106399	-0.296794	0.0144958	0.000312698	-0.22507	0.128239	0.179972	0.139802	-0.0478068	0.134725	0.254553	0.140488	-0.237161	134
582	16.7699	2.02338	-1.19719	0.713762	-0.896493	0.324697	1.24793	-0.0105941	-1.53995	0.332464	-0.0545855	2.01976	-0.399996	-1.27374	0.173126	0.608393	0.484101	-0.135584	-0.433626	-0.650785	1.17353	0.771033	-0.747773	0.00611975	0.134393	-0.220901	0.0273914	-0.268178	-0.380556	0.140968	-0.528497	-0.260543	0.432312	0.187887	-0.114155	-0.174093	0.491282	0.454283	0.278561	-0.511695	0.325608	-0.0920239	0.304571	0.0286605	0.117731	-0.0550595	0.000197474	-0.0905963	582
937	-2.77247	-0.58291	-0.65959	-2.21587	-0.368404	2.52323	-0.363024	-1.84273	0.0128083	0.355756	-1.05868	0.400094	0.179764	-1.07259	0.126701	-1.57136	0.202484	0.040065	-0.22077	0.662765	0.192496	-0.0708986	-0.527527	0.380358	0.776213	-0.34108	0.158069	0.163472	0.0747547	-0.214888	0.249277	-0.209002	0.554332	0.55932	-0.291632	-0.107111	0.606254	-0.291846	-0.0289728	0.570982	0.118357	0.0909779	0.0911842	0.159333	-0.0448201	-0.0331585	0.0409827	0.059568	937
523	-1.21689	-1.34185	0.198643	0.539976	-0.661907	0.367258	0.425313	-1.32799	-0.255982	-0.327827	0.467504	0.989717	0.672225	-0.406546	0.891353	0.264192	-0.31524	-0.57051	-0.675352	-0.18978	0.0272945	0.203536	0.528566	0.247627	-0.80234	0.211627	0.594356	0.0115777	-0.122758	0.334003	0.70196	-0.248653	-0.336023	-0.0524535	-0.305711	0.172663	0.424666	0.244547	0.236846	0.049029	-0.153778	0.199397	-0.0726768	-0.161218	-0.00314072	0.353953	0.00711261	0.124777	523
360	-1.24876	-1.08888	-0.578494	3.02522	1.66662	0.490398	-2.024	-1.07503	-2.92329	-0.794919	1.38549	-0.173006	-0.0795244	0.110332	-0.845131	-0.229685	-0.0470783	1.70321	0.139659	-1.49318	0.317446	0.2436	-0.461186	0.085529	-0.204236	0.0198081	0.714413	0.39309	-0.40841	-0.578918	-0.433946	-0.453662	0.29119	0.359002	0.813071	0.3723	-0.1385	0.307104	0.0626179	0.405231	0.000251403	0.302297	-0.359266	0.136097	-0.0699498	0.0396866	0.0560945	0.112985	360
239	5.53248	-1.62391	5.86895	-1.92284	2.23542	0.584249	0.29518	-2.08575	4.1879	0.0558789	1.95015	-1.11524	-2.0506	0.458923	-0.611343	-0.623091	-1.84682	0.806939	0.140759	-1.78106	0.972305	1.50598	0.320671	-0.712468	-0.179308	-0.198304	0.243132	0.938335	0.390701	0.792609	-0.535802	-0.0857781	-0.144192	-0.0733461	-0.521336	-0.289036	0.191767	-0.00458151	-0.165635	-0.0262162	0.294583	0.125535	0.0202789	-0.179186	0.00639821	-0.0320631	0.0956767	0.0440557	239
941	-1.59349	-1.03973	1.88282	-0.946245	0.86751	0.396129	-1.13995	3.47883	-0.382808	0.403728	-0.927381	-0.397648	0.472912	-1.29179	-0.091349	1.43107	0.434596	0.645176	0.246607	0.697282	1.0914	0.0541878	-0.509519	0.364916	0.333674	0.765778	-0.435957	0.0658936	-0.155186	0.492842	-0.596997	0.30119	0.15611	-0.406879	-0.156718	-0.208755	-0.0621988	0.356023	0.0815698	0.197451	-0.0984481	0.354737	-0.0421299	-0.0526821	0.0396359	0.022792	0.113083	0.208188	941
789	1.12502	-2.61649	-2.6342	-0.207351	-0.302831	-0.380315	-1.4399	-0.19305	2.32631	-1.17798	-0.571139	1.14736	-0.106231	-0.37581	-0.488916	-2.20414	1.60778	0.819716	0.347918	0.932542	-1.18732	0.96855	1.78567	0.259624	0.415397	0.861669	-0.109216	0.424774	0.650155	0.478705	-0.706253	0.321775	-0.121867	0.0132017	0.450189	0.311281	0.226193	0.57087	-0.256862	0.102705	0.283017	-0.218243	-0.0466964	0.0961688	0.189135	0.298901	-0.239095	0.0334998	789
290	-2.27913	-1.27426	-1.27412	0.518044	1.21163	1.47256	0.825281	-0.974326	0.581803	-0.641876	-0.562205	0.351535	-0.15006	-0.734535	0.410974	0.204623	-0.595744	-0.39287	-0.456633	-0.0626021	-0.723781	0.697815	0.0659127	0.600174	0.386887	0.50568	-1.3478	-0.89504	0.0919555	0.24	-0.358396	-0.0501116	0.376445	-0.189667	-0.574831	-0.0329776	-0.157948	-0.495007	0.0489286	0.0844078	-0.193756	0.325906	-0.196747	0.0505256	0.0503252	-0.00503805	0.185302	0.0600792	290
504	-2.79153	0.119703	1.64464	-0.9665	-0.761586	-1.21244	0.489653	0.0702186	1.12151	1.25838	-0.605803	0.809401	0.301233	-1.78437	-1.06561	-0.502485	0.443365	-0.535826	0.914738	0.367396	0.118734	-0.554463	-0.328992	0.372153	0.168978	-0.0514132	0.692249	-0.0219258	-0.264574	0.277267	-0.219236	0.270437	-0.193343	0.180933	-0.175864	-0.0716913	0.397355	-0.171211	-0.0117727	-0.263891	-0.245699	-0.106413	0.113891	0.332167	-0.138903	-0.104628	0.0875644	-0.204324	504
64	-1.61528	4.22319	1.60618	-1.37361	-1.89617	-0.0350124	-3.5959	-1.5654	-1.17438	-0.0567698	-0.691282	-0.0259615	0.274999	0.918608	-0.389254	1.4226	-1.92906	0.720087	-0.124594	1.02533	-0.599197	0.701352	-0.199599	-0.230771	-0.00879653	0.0248713	-0.441445	0.45023	-0.158484	0.173134	0.563912	-0.0583964	-0.32304	0.249214	0.309314	0.109865	0.0444092	0.0583158	0.200409	-0.412421	0.391483	-0.00505602	-0.016304	0.224656	0.145652	-0.223254	0.136889	-0.101438	64
Figure 6C-D - Principal Component Analysis - On Treatment Samples
pt_id	PC1	PC2	PC3	PC4	PC5	PC6	PC7	PC8	PC9	PC10	PC11	PC12	PC13	PC14	PC15	PC16	PC17	PC18	PC19	PC20	PC21	PC22	PC23	PC24	PC25	PC26	PC27	PC28	PC29	PC30	PC31	PC32	PC33	PC34	PC35	PC36	PC37	PC38	PC39	PC40	PC41	PC42	PC43	PC44	PC45	PC46	PC47	pt_id	Aged
468	3.22391	0.308517	-0.265839	-0.523942	0.0171496	0.185805	0.0501122	0.289295	-0.752003	1.18786	-0.183512	-0.904015	-0.36872	-0.000477278	0.940124	-0.599463	0.320981	0.425372	0.240424	-0.305208	0.216476	-0.586863	0.380988	-0.363359	0.287198	-0.0537738	-0.103329	0.226077	-0.504424	0.513367	0.386662	-0.0966498	-0.70871	0.676912	0.530768	-0.485268	0.338485	-0.627226	0.238896	-0.170029	-0.476391	0.0104238	0.000251319	-0.179445	-0.110484	0.190382	0.00652898	468	Yes
630	1.29155	2.00233	-1.8127	-2.52286	0.0837117	0.160096	1.08651	0.703794	-0.378891	-0.268188	-0.0068253	-0.315816	0.281277	-1.61964	-0.983308	0.552929	-0.355692	0.42184	0.380197	0.580667	-0.820392	0.437635	-0.578318	-0.412267	0.85037	0.526881	0.154447	0.271312	0.578341	0.298829	0.282534	0.439439	0.0531874	-0.822933	-0.828356	0.0192342	-0.193159	-0.54752	0.0266735	0.110937	-0.0355227	-0.373923	0.104765	0.246857	0.180319	-0.308864	0.138936	630	No
821	3.02843	2.70007	1.16829	1.12098	-0.266823	-0.769132	0.745039	2.89014	-2.60859	1.03349	-0.718783	-2.45565	1.434	0.11158	-0.796428	-0.0377995	1.05486	1.04399	-1.65569	0.348117	-0.794088	1.07926	0.502742	-0.537503	1.0103	-0.569879	0.0384838	0.210824	-0.256193	0.968074	-0.442676	0.0922887	-0.403134	-0.779859	-0.0152342	0.447862	-0.00798439	-0.61565	0.0438877	-0.217293	0.154818	-0.210135	-0.287369	-0.0871338	-0.112327	0.228007	0.168881	821	Yes
242	2.12248	2.56524	-1.79675	-1.14432	-0.0155333	0.916327	1.09207	-0.026575	0.612773	-0.333197	1.61846	0.990777	0.683165	-1.65144	-0.360692	0.245548	-1.02592	-0.141517	-0.600258	0.203187	-0.238464	0.438369	1.39662	-0.544294	-1.36168	-0.735462	0.145594	-0.141666	0.458535	0.659488	-0.507319	0.194168	0.755749	0.617828	-0.174854	0.966739	0.339755	0.0794537	0.492323	0.0163805	0.42126	0.0794801	0.17362	-0.0625656	0.0452771	-0.0240605	-0.315153	242	Yes
527	-0.947473	0.279868	2.41313	-2.38179	2.1065	0.465597	0.11728	-0.770363	0.618616	1.84368	1.36772	0.217014	-0.793922	-0.974394	-2.23336	0.233792	0.00688678	0.985527	1.64676	0.13106	0.841035	0.160489	-0.711811	0.322171	-0.727912	-0.335945	-0.170689	0.100444	0.107879	0.493939	-0.00846961	-1.09404	0.356815	0.74562	0.172441	0.826544	0.829783	-0.785973	0.127837	-0.70222	0.172429	0.144032	0.00942861	0.0195745	-0.11245	0.249473	0.196644	527	No
961	1.42132	1.81291	0.0989776	1.94361	-0.0974397	-0.00292556	0.331925	-0.850855	-0.210499	-0.0959651	-0.569459	-0.536201	-0.918092	-0.390626	-0.860191	-0.294239	-0.0376511	0.762799	-0.0663542	-0.282964	0.19626	-0.677444	0.39355	0.0207766	-0.145922	0.846936	0.145256	-0.37505	0.307751	0.287056	-0.713965	0.183421	0.45761	0.322863	-0.20407	-0.295026	0.146427	-0.015654	-0.571104	-0.179462	0.0248947	0.368303	0.0199045	0.26596	-0.181925	0.180889	-0.0297582	961	Yes
505	-2.29204	-2.94335	1.85299	-0.356001	-2.46137	3.70509	0.488356	-0.507082	-0.0548639	-2.28927	1.16117	-0.53435	-0.852336	-0.687259	-1.13458	-2.52713	1.75755	0.787781	0.308111	-0.982497	0.569935	-1.11459	0.40568	-0.746927	0.386769	-0.508317	0.400067	0.380047	-0.761827	-1.07767	0.522908	-0.345786	-0.498108	-0.565084	-0.262529	-0.0263341	0.0137788	0.211409	0.282249	-0.0746286	0.741129	0.323451	0.229823	0.0578721	0.374328	-0.0146553	0.062674	505	No
950	2.1733	1.13413	-0.909328	-0.706765	1.08304	-0.110879	0.773196	-0.39631	-0.873242	0.932763	0.1563	-0.334943	-0.248786	-1.12594	0.139792	-0.36962	-0.224485	-0.820472	-0.109787	0.124118	-0.295981	0.42852	-0.406163	-0.889844	0.959416	0.478659	0.00752357	-0.744348	-0.780921	-0.0134738	0.0333523	-0.354389	0.0529218	0.70822	-0.3338	-0.457537	-0.391924	0.5442	-0.111886	0.661241	-0.0588307	0.573537	-0.150622	0.261963	-0.165606	-0.314721	0.024501	950	Yes
163	1.04779	-2.93072	-3.071	-1.12806	1.22855	0.286116	0.0721612	0.0687502	-0.878042	0.636762	-1.25984	0.535962	-0.0811782	-0.821591	-0.316378	-0.207394	-0.29893	0.221404	1.02287	-0.730974	0.47928	-0.220163	-0.0226341	-0.297381	0.630434	-0.413465	0.809761	-0.26316	0.744854	0.463027	0.246808	-0.349892	0.565739	0.66194	-0.142726	0.373765	0.00635686	-0.206821	-0.122028	0.237676	-0.157012	0.011752	0.223911	-0.574572	-0.303336	-0.373969	-0.171208	163	No
404	-1.2631	-3.17247	2.28324	-1.67751	1.22115	2.19326	0.0842898	-3.83837	1.76569	0.00281567	1.27907	-0.821412	0.882215	1.02141	-0.844023	-0.19869	0.27034	-1.35597	-0.690804	-0.504467	-0.00528356	0.418582	1.18185	1.15766	-0.543313	-0.751176	-0.590217	-0.525916	-0.918331	0.788853	-0.708681	0.5712	-0.161585	0.0720272	-0.476139	0.518754	-0.383398	-0.16045	0.0323164	0.420729	-0.167312	-0.681857	-0.160925	0.326641	-0.376904	-0.0530638	0.485263	404	Yes
485	-0.880877	1.49818	1.88564	0.663967	-0.352517	-1.55163	-0.731987	-0.49016	-1.17357	-0.521873	-0.553393	-0.942768	-0.19095	-0.309939	0.379299	0.109965	0.59028	0.543434	0.0123947	1.02884	-1.41835	-0.592836	0.431207	-0.30068	-0.482838	1.92522	-0.320864	-1.275	0.404285	0.0906834	0.211187	-0.754935	-0.305211	0.446421	-0.271712	0.0219805	-0.773232	0.0382179	0.624899	0.472501	0.373639	-0.303606	0.144197	0.165221	-0.204008	-0.0182782	-0.254087	485	No
258	0.768629	1.10621	-0.279108	0.406126	0.100039	-1.02341	0.0943508	-0.988775	0.133194	-1.17861	0.473769	-1.31627	1.44042	0.927996	-0.549863	0.605574	-0.929174	-0.996867	0.842615	-0.359298	0.196676	-0.324068	0.0786381	-0.123995	0.999485	0.18266	-0.0879315	0.212969	0.264926	-0.0364453	0.771988	0.922417	0.0315749	-0.234313	0.517961	0.163828	0.127427	0.244157	0.121725	-0.445169	-0.0481765	0.319207	0.235659	0.408718	-0.220833	-0.182733	0.0836905	258	Yes
890	-0.114184	-1.05085	2.63579	-1.71168	-3.92604	-1.21645	2.24643	-1.7183	-1.67171	-0.21507	-0.443501	2.40632	0.0639917	-1.21937	1.06699	-0.696292	0.453211	1.12171	-1.17613	1.05641	-0.287987	-1.30558	-0.0515236	0.0430012	0.764494	-0.563261	-1.22847	0.530282	0.87586	0.14434	-0.293137	0.00938747	0.667446	-0.0060523	-0.141839	0.368248	0.239863	-0.163051	-0.113528	-0.364614	0.0337068	0.332783	0.244516	0.14509	-0.391362	-0.00345281	0.216112	890	No
65	-1.83775	-5.93987	-2.52361	1.09278	1.21015	3.55325	0.0866924	1.527	-1.16	1.24894	0.179687	0.193062	1.45347	-0.348622	-1.63213	0.58187	-1.31997	0.657458	0.143866	0.844484	-0.38806	-0.362003	-0.101985	-1.28541	-0.235897	0.0991087	0.263956	1.22124	0.144758	-0.445021	0.561356	0.978651	0.0750809	-0.428416	-0.318926	-0.345325	-0.164161	0.0376189	0.441968	0.38716	0.175253	0.0982282	-0.168457	-0.325332	-0.0830723	0.130498	0.144317	65	Yes
617	-1.28106	0.823768	2.34722	-0.0231807	-1.08339	-0.848529	1.62998	2.19837	1.88561	-0.781749	-1.15311	0.450994	-0.838046	-2.02389	-1.55452	-0.262586	-0.797677	-0.619059	0.314227	1.18532	0.316489	-0.158341	1.4076	0.479631	1.1094	-0.537538	-0.754327	-1.0403	-0.395725	-1.04779	1.38019	-0.266289	0.0461168	0.209483	-0.0358577	-0.324284	0.191908	-0.174393	-0.785354	-0.230802	-0.58828	0.16032	-0.779741	0.126294	-0.159719	0.325777	-0.120895	617	Yes
680	0.44135	1.46152	0.271803	-0.325015	-0.335365	1.11666	1.21743	1.74784	0.546558	0.186651	2.7594	-0.51865	-0.590869	-1.29424	0.668076	-0.553239	1.29157	-0.500204	0.422603	0.159345	-0.204334	1.23627	-0.0756951	-0.938234	-0.665642	1.0462	-0.429598	0.020538	0.331367	-0.512574	-0.386479	0.118779	-0.00843047	-0.183716	0.466594	0.709005	-0.239844	0.790927	-0.0950671	0.0874346	-0.408264	-0.117427	0.27445	0.205356	-0.15577	0.312163	0.18566	680	Yes
154	5.62434	1.85848	2.53488	0.766211	1.53376	0.158228	2.44677	0.456031	-0.595115	-0.717148	0.638907	1.2902	1.18522	0.85661	2.36428	1.72256	-1.50628	1.89678	1.22937	-0.82607	0.596975	-0.142634	1.26548	-0.788165	-0.211181	0.0117707	0.710723	0.156906	-1.28465	0.500737	0.0146502	0.0421345	0.0517778	0.141665	0.614067	0.177987	-0.563157	-0.300099	0.0950055	0.307405	-0.0766833	0.334397	-0.311569	-0.0766933	0.0368628	0.0689712	0.285249	154	Yes
748	0.876726	0.25286	0.839687	-1.64154	2.19576	-1.01613	0.277531	-1.34616	-0.44814	1.66747	0.478834	-0.355408	-0.320639	0.491477	-0.657297	-0.028618	-1.03164	1.53218	-0.4596	0.711905	0.049447	0.514811	-0.118317	0.148862	0.17474	-0.315789	-0.84386	-0.273125	-0.262358	-0.276176	-0.590127	0.602298	-0.918606	-0.138444	0.342715	-0.407817	0.187918	-0.375437	-0.381253	0.164045	-0.348872	0.0515554	-0.451467	-0.114026	-0.0353332	-0.52955	-0.497972	748	Yes
800	-0.371936	1.68491	0.617573	-0.226169	0.125416	0.200938	-0.485009	1.04213	-0.332929	-0.776321	-1.50805	0.186109	-1.43897	0.0882657	-2.20183	-0.276541	-1.01054	-0.987898	1.07284	0.515865	0.69102	-0.0283884	-0.0838669	0.912669	-0.139663	-0.718228	-0.767897	-0.715477	-1.02956	1.3455	0.103675	-0.616159	0.88679	-0.863729	0.499344	-0.0787387	-0.330221	-0.0534403	0.736465	0.530937	0.246849	0.141521	0.298579	-0.161682	0.0604125	0.144654	-0.143462	800	No
882	-2.09255	-0.983755	-0.327463	-3.18057	-0.865794	-0.877794	-2.86704	1.81141	1.69356	0.618742	0.506543	-0.954759	-1.39085	-0.372519	0.881096	0.627592	-0.854206	0.810395	-0.00593352	-0.422192	1.78987	-1.26092	0.11256	0.821828	-0.36144	-0.393495	0.939305	0.326715	0.976999	-0.278011	-0.200048	-0.0959374	0.513738	-0.91863	0.221354	-0.504849	-0.360123	0.166117	-0.363529	0.360594	-0.181491	-0.175807	0.118526	0.43311	-0.378628	0.221122	-0.0645562	882	Yes
591	0.179264	2.00945	-0.127315	-0.332982	0.794723	1.55464	0.17799	-0.42391	0.414435	-1.11543	1.37139	0.952505	-0.431434	-0.95261	0.437301	-0.518489	-0.0626112	0.244598	-0.163056	0.293354	0.572333	0.738502	0.652726	-0.869953	-0.516108	0.839245	0.273639	0.162223	0.212507	-0.308588	-0.122557	0.671835	0.166791	-0.0531774	-0.100888	-0.521414	-0.28024	-0.275327	-0.346389	0.0154388	0.206201	-0.459897	-0.4542	0.170422	-0.0768811	0.0807879	-0.299841	591	Yes
570	-6.65617	-7.26436	1.88184	1.46525	-1.88184	-0.719426	-1.47665	1.11621	0.125838	-1.53908	-0.613274	-1.95445	0.224682	-1.24453	0.467416	2.42296	0.584306	1.88651	-1.02925	-0.66801	-1.2891	0.653466	-0.107845	0.699484	-0.316712	-0.280112	-0.170071	0.370324	-0.123455	0.187458	-0.501523	-0.145998	0.506385	0.834176	0.174993	-0.458464	0.485022	0.0406038	-0.204209	-0.169644	-0.150009	-0.333596	0.208158	-0.0654115	-0.321553	-0.0840813	0.0668183	570	No
108	-0.157953	2.20072	-0.219046	1.63059	-1.0421	1.56293	-1.71611	-0.738139	-0.892184	0.0280013	-0.862661	-0.556981	0.254314	1.08249	-0.638213	0.113962	0.51736	0.227858	0.201861	-0.420253	1.79172	-1.28583	1.02105	-0.30605	-0.920128	-0.475003	0.342316	0.0140004	-0.694577	-0.664905	-0.463132	0.19187	0.936487	0.0122283	-0.191037	-0.507759	0.286212	0.566121	0.235239	0.343883	-0.481366	0.0987526	0.0931491	-0.105884	-0.0390194	-0.371261	-0.201402	108	Yes
409	-0.989312	-4.42065	0.311544	1.0706	-0.634199	1.7757	-0.148928	-0.945751	-0.623139	0.731305	0.554081	-1.02452	1.50135	0.751824	0.847347	1.29098	0.249515	-1.08141	1.27954	3.39932	0.332619	0.841497	-0.3702	0.557381	-0.227481	-0.409214	-0.251057	-1.35819	0.790032	-0.454786	0.257777	-0.067938	0.731321	0.387844	0.0328901	-0.156999	-0.729024	0.0566578	0.0249258	0.420787	0.268315	0.124654	0.0393321	-0.141872	0.0475822	0.147947	0.0217291	409	No
382	-0.304889	-2.02422	-1.71097	0.969158	-1.0418	-3.20923	-1.12332	0.676034	-0.893675	0.563121	3.15597	-1.11842	0.589891	-1.22802	-0.352249	0.106361	-1.38499	-1.03555	-0.678096	-1.23636	1.03556	0.121378	-0.55605	1.5064	1.41986	0.545997	-0.476106	0.0473242	0.11236	-0.732783	-0.972536	-0.107506	0.215201	0.394996	-0.435665	0.557867	-0.823502	0.343168	0.956561	0.15955	-0.212698	0.413839	-0.0805372	-0.129399	0.252784	-0.112622	-0.110954	382	No
111	-0.17465	-0.717237	-1.91515	-3.66979	0.893023	-0.476166	-0.213274	-0.972648	-0.455227	-1.3076	-0.49235	-0.170806	-1.09727	-0.501197	1.02081	-0.657574	0.160973	-0.326746	0.212352	0.0885887	-0.304083	0.293286	0.155047	-0.664193	-0.153554	-0.546917	-0.16043	0.493558	0.300631	-0.278778	-0.0872561	-0.622716	0.0652251	0.247387	-0.363086	-0.562005	-0.0854993	0.329449	-0.19125	-0.13323	0.868553	-0.17319	-0.415318	-0.196381	0.0816161	-0.145263	-0.0317434	111	No
869	-2.82134	-1.13554	0.620623	3.06363	0.231484	-0.440314	0.372323	2.7336	1.80247	1.11814	-1.29477	1.50565	1.87084	-0.451312	0.276616	0.982648	-0.948391	0.188437	-0.280194	-2.1534	0.64323	-0.261268	-0.33075	-0.590755	-0.588868	-0.526409	-0.438575	0.229735	0.440856	0.15749	1.39966	-0.415641	-0.378398	0.414676	-0.643626	0.770641	-0.5922	0.223313	-0.126286	0.547172	0.50465	-0.304809	-0.261	0.5692	0.109303	-0.0261844	-0.176556	869	Yes
533	-0.54429	-2.66407	1.00105	0.863551	-0.838235	-1.50594	1.52576	-1.00881	-1.039	0.134503	0.934107	1.41875	-0.0833722	-0.818473	0.39841	-0.658995	0.168159	-0.300152	0.422116	-0.313664	-0.0533513	0.187857	0.377487	-0.53637	0.19983	-0.249883	0.865151	0.226544	1.04037	0.0514822	-1.00299	-0.915512	-0.180831	0.25934	0.591853	0.357731	-0.415828	0.0769545	-0.444358	-0.10127	0.0967477	0.12271	-0.36083	-0.224218	0.279367	0.0879061	-0.0142034	533	Yes
494	2.23106	-0.25405	1.75751	1.80363	0.216343	-0.0120815	0.17261	0.0504844	0.184888	1.15318	-1.14212	0.136788	-0.199436	0.461117	-0.355078	-0.177493	0.346682	-0.738928	-0.552927	0.17332	0.722102	0.483296	-0.0570176	0.155231	-0.0798478	0.623761	0.385864	-0.0531899	0.326594	0.192582	-0.943432	0.150323	0.132335	0.299967	0.577922	-0.49682	0.00746828	-0.111059	0.512024	-0.971149	0.385714	-0.196911	0.29073	-0.0445809	-0.272928	0.0931677	-0.405877	494	No
997	-3.34755	0.0344917	-4.05577	-0.162449	-1.30609	-1.46978	1.03798	-1.06439	2.20326	-1.60731	-1.43449	1.01435	-0.786945	2.13906	0.857106	0.101718	0.298787	1.16229	2.36049	1.52707	0.115445	-0.00243095	0.799645	-0.351896	-0.213981	0.227557	-0.97045	0.634224	0.4149	0.0154058	-0.673926	-0.104959	-0.831605	0.173185	-1.34622	0.28469	0.136343	-0.0981496	0.83859	0.102929	-0.0669889	-0.206819	-0.0925168	0.146618	-0.309797	-0.209575	0.0318148	997	No
388	-0.0512595	1.79638	-0.553774	1.2863	-0.306251	-0.967524	0.795055	-0.784302	-0.110946	0.393191	-0.471026	-0.25974	-2.08037	0.485301	-0.319886	0.882462	0.0887998	-1.53017	-0.501209	-0.588404	-1.71748	-0.22222	0.437126	-0.275914	-0.775558	0.146855	0.62038	-0.238496	0.0947505	-0.251935	0.676955	1.14753	0.814521	0.973057	-0.396088	-0.037152	0.106397	-0.00934345	-0.0133812	0.0249099	0.0187127	0.402427	0.0202932	0.362444	0.222637	0.0209481	0.300987	388	No
636	-0.586991	-0.691659	-2.29114	0.0220176	1.40697	-0.0317887	-0.990685	0.0344933	-1.11314	1.63973	-0.823042	0.801498	-0.693973	-0.580239	0.423343	-0.193561	0.149793	-0.300319	0.484068	0.0734082	-0.294368	0.131902	-0.498527	0.0713562	1.16654	-1.51011	-0.0680574	-0.37978	0.459778	-0.264085	-0.243421	0.460756	-0.155535	-0.0669729	0.0797234	-0.415161	-0.0435934	0.39099	0.164267	0.00114001	-0.439112	-0.485696	0.207469	-0.120567	-0.0295571	0.265605	0.399919	636	Yes
446	-2.2145	1.22469	-1.46516	-1.76862	1.82989	0.535145	-2.36539	-0.35502	-1.82028	-2.27476	0.642797	1.58078	-0.0136231	-1.61612	1.33096	-0.300604	-2.2333	0.645061	-1.81515	0.788301	0.968035	0.957431	0.330852	0.83906	-0.322702	0.243698	0.269259	-1.01564	0.267245	1.22349	0.922332	0.480406	0.0880135	-0.0640733	0.0227865	-0.711353	0.74964	0.455936	0.240577	-0.409545	0.272864	-0.0132666	-0.0358087	-0.00869915	0.143803	-0.0649483	0.364842	446	No
450	0.684331	0.262127	-0.638152	1.68533	0.90089	-0.013262	1.16073	-0.516347	0.363154	-0.568908	-0.615809	-0.365035	-0.0904972	-0.0435784	0.471968	-0.174108	0.223004	-0.605541	-0.464046	-0.135275	0.173638	-0.071049	0.977481	0.261666	-0.158122	0.477505	-0.266509	0.234921	0.643283	-0.178453	0.534201	-0.342554	-0.283606	-0.249781	1.11005	0.084066	0.348175	0.268641	0.0603129	0.380444	-0.0267812	0.722034	0.309208	-0.127909	-0.272742	-0.306428	0.14361	450	Yes
758	-1.62326	-4.53494	-4.08799	-2.26399	-1.46548	0.517174	0.488495	-1.91022	-1.17902	1.38548	-1.39375	1.03433	-1.11212	-0.731201	-0.13148	0.453353	0.315862	-1.24988	-0.256851	0.346438	-0.808325	-0.060284	-0.479972	-0.315374	0.227588	0.391463	1.28463	0.200913	-0.908582	-0.353454	0.534271	-0.268447	-0.195747	-0.346593	0.678118	0.563364	-0.0908594	-0.698476	0.410415	0.221888	-0.315221	-0.090417	-0.0801813	0.322997	0.229855	0.0821935	0.0175923	758	Yes
275	-0.831653	1.8695	-0.408364	-1.17687	0.331864	0.547737	-0.232898	-1.10704	-0.408815	-1.26256	-0.576577	0.00194749	-0.990124	-0.00398321	0.029367	0.224723	-0.489859	-1.5734	-0.866293	-1.93878	-0.743907	0.372763	-0.596874	-0.543228	-0.593725	-0.428254	0.485316	0.324643	0.0825556	-0.871014	-0.816178	0.165925	-0.0762736	0.694886	0.144926	0.0727232	0.3488	0.12705	0.0319186	0.09007	-0.56091	-0.0334415	-0.417385	-0.276468	-0.244366	0.348963	-0.0397418	275	Yes
463	-0.135133	-5.71966	0.863059	0.931752	-3.14286	2.87065	0.329694	-0.472605	1.00746	0.357548	-0.923446	0.965488	0.491098	1.19962	0.0558923	1.00835	-0.401662	-0.35612	-0.498299	-0.765139	0.612754	0.249145	-0.405955	-0.468928	0.636316	0.806932	-0.19066	-0.704134	0.311185	0.949165	-0.629945	-0.00378268	-0.397639	0.410597	1.27332	-0.304573	0.42144	-0.312193	-0.0689556	0.179902	0.455678	0.216696	-0.144833	0.267164	0.235703	-0.0283035	-0.227705	463	No
701	-2.53192	-0.105712	0.241435	-3.5154	2.73663	-2.18225	-1.26601	-0.929211	0.955059	-2.26061	0.600023	0.168729	2.18984	0.815486	0.0771336	0.279008	1.19857	-0.60362	-1.29477	-0.0582631	-0.763401	-1.38336	-1.68146	-1.01959	0.195262	0.283886	0.0128341	-0.222709	-1.3648	-0.502015	0.118557	-0.422829	0.167742	-0.209058	-0.153586	-0.128251	-0.337827	-0.435369	0.131863	-0.288351	0.332646	0.457025	0.0336255	-0.243397	-0.344191	0.234364	-0.25174	701	No
959	0.623931	0.446228	0.593744	-0.549547	-0.384765	0.605379	0.405054	1.03082	0.650769	-0.561011	1.73308	-0.146282	0.173388	0.81344	-0.443895	-0.634232	-0.993509	-0.350633	0.0427265	0.244358	0.236183	-0.215916	-0.0598216	-0.618499	0.262809	-0.578927	-0.899698	0.312178	0.239217	-0.147939	-0.46004	-1.55774	0.728925	0.484411	-0.358642	-0.670093	0.501974	-0.777283	-0.773952	0.626442	-0.507236	-0.232773	0.590453	-0.114133	0.527414	-0.187094	0.16878	959	No
412	1.01568	1.0097	-0.954403	-0.289249	-0.0333011	0.154633	0.231219	-0.305049	0.148204	-1.22533	-1.09241	-0.802618	0.0531322	0.434493	-0.821683	0.622208	0.400889	-0.586131	1.12572	-0.369431	0.0738878	-0.582316	-0.306678	-0.0537471	-0.299625	0.767983	-0.785924	1.01357	-0.333666	0.804272	0.779924	0.527723	0.0996674	1.01589	0.394889	-0.0297073	0.331032	0.124505	-0.317224	-0.0642797	-0.265904	-0.491803	0.016906	0.00644024	0.205275	-0.0998165	-0.0575112	412	No
20	-3.86017	3.06337	1.28883	-0.337003	1.26243	-0.411357	0.723346	-1.53839	-0.664859	3.50386	1.09473	-0.866384	-1.00861	0.89476	-1.38179	1.65354	1.94655	0.734808	-0.0247547	-0.749791	0.419951	-0.742969	0.517747	0.722916	-0.278887	-0.345404	-0.208265	-0.499684	0.510741	-0.51524	0.521901	0.0749097	-0.33589	0.0555345	-0.246286	-0.068791	-0.106091	-0.104574	-0.0815063	-0.164809	0.573969	0.0314866	-0.17001	-0.251541	0.45082	-0.227089	0.0472284	20	Yes
453	-1.04379	3.34642	3.19186	-2.43368	-0.391967	2.36825	-1.70533	-0.719822	0.253264	1.55707	-1.0503	0.285008	2.0173	-0.40146	1.77602	-0.951893	0.282576	0.0257242	0.790357	-1.00434	-0.534411	-0.548582	-0.508413	-0.718855	0.631234	-0.347119	0.189909	-0.715596	1.15017	-0.164784	0.164358	-0.101823	0.0404796	-0.265598	0.0144586	-0.304148	0.228124	0.140955	0.994589	-0.233339	-0.107042	-0.0937331	-0.373442	-0.0221531	-0.206775	-0.113502	0.0715913	453	Yes
9	-1.5592	2.32613	2.64194	-0.681419	0.381113	-0.0650821	2.05513	2.24054	1.23692	1.39559	-0.61564	0.450909	0.697333	-0.0589365	0.624446	-0.231896	1.14548	-1.24827	-0.828473	0.781101	-0.0872175	-1.02765	0.0567269	0.392737	-0.358129	0.12196	0.604238	-0.832701	-0.199013	-0.641618	0.367182	0.4629	0.822827	0.461019	0.204506	0.110486	0.0853733	-0.208346	0.396982	-0.0729399	-0.220848	-0.379717	0.105495	-0.419632	-0.141427	-0.346635	0.00201018	9	No
543	-0.891649	-1.27671	-0.714728	-0.172363	1.31276	0.746834	0.921828	-1.27386	0.580184	-0.636407	-1.71394	-0.806558	-0.53672	-0.812867	1.02388	0.987853	-0.641344	0.00300325	-0.203494	-1.66825	-0.974434	0.892613	1.34967	-0.255185	-0.0770488	-0.700611	-0.53707	-0.957001	0.318626	-0.438472	-0.00805099	0.00414943	-0.54172	-1.00658	-0.222135	0.0582409	-0.610791	-0.304671	-0.162745	-0.479432	-0.587681	0.647864	0.756273	-0.169856	0.0228318	-0.127791	-0.172915	543	Yes
106	-0.650546	1.3395	2.33084	-3.20968	-0.454163	-1.6825	-0.257495	-0.114876	1.9726	-0.393025	0.328818	-0.818031	0.0644205	0.606327	1.09473	0.228769	0.570053	0.61987	-0.0606117	-0.0426682	-0.948089	1.14276	0.0883065	-0.558597	-0.00709712	-0.74672	0.710847	0.389903	0.346491	0.277332	0.573906	0.0312732	0.0994483	0.177286	0.696691	-0.548692	-0.225752	-0.748246	0.686144	1.12263	-0.294301	-0.151503	0.386427	-0.135836	0.512904	0.285821	-0.212168	106	No
573	2.53021	0.454901	0.107013	2.03277	0.59504	0.150262	1.1342	0.828582	0.510207	0.771001	0.284135	0.110644	-1.01786	-0.11843	-0.206461	-0.633968	0.0311899	-1.86845	-0.385375	-0.34264	0.213489	-0.0975896	0.257307	0.119148	-0.275634	0.175252	0.48603	0.825032	0.531557	0.47417	-0.295577	-0.0305528	-0.746822	-0.792863	-0.497548	-0.826151	0.627531	-0.509889	0.165168	0.814992	0.421795	0.169517	0.220878	-0.281294	-0.58312	0.347741	-0.0803063	573	Yes
266	0.938233	-0.100387	-0.132427	0.163922	-0.538847	-1.39449	0.535861	0.353315	-0.391351	0.963852	-0.201075	0.853651	-0.389518	0.150006	-0.339279	-0.674904	0.4623	-0.7167	-0.142597	-0.738943	0.826408	1.1171	0.507901	-0.598329	-0.0182794	-0.84702	-0.750836	0.119092	-0.0147204	0.527278	-0.314861	0.23607	-0.201279	-0.954738	-0.215787	-0.207411	-0.399861	0.184715	-0.0151819	0.191159	-0.138072	-0.0575803	0.29521	0.0444219	0.0331881	-0.351421	0.11138	266	No
825	-1.72724	1.93995	-2.33138	0.920602	1.87843	-2.04638	2.26694	-0.556642	-0.791372	-0.55208	-1.62253	1.19668	2.44109	0.609805	-0.336836	-1.26514	0.988797	0.954322	0.614895	-0.434754	0.30472	0.511349	-2.10149	1.51427	-1.60361	0.519546	0.153417	0.0655694	0.574712	-0.635799	-0.239995	-0.443691	0.739486	-0.976066	0.849842	0.0816347	0.316733	0.125613	-0.429989	0.595208	0.157172	0.107484	-0.0506953	0.0941779	0.0213924	-0.0680363	0.234468	825	Yes
750	6.74396	-2.61289	-1.50446	1.70314	1.04596	-0.98672	-2.61286	0.720572	0.755966	-0.558508	-0.311968	1.67765	-0.244467	0.241183	-0.410388	-0.446087	1.46481	0.261327	0.500718	-0.0824542	-1.56446	0.117544	0.110032	-0.440996	0.679554	-1.16739	-0.748061	-0.888015	0.253141	-0.0565206	-0.365556	0.181654	0.40931	-0.355889	0.462755	0.466278	0.394886	0.2707	-0.339504	0.246802	-0.299351	0.0762622	-0.21334	0.332259	-0.017468	0.163106	-0.251369	750	Yes
605	2.49947	0.883207	-2.05423	-0.767546	-0.533742	0.372375	0.227245	-0.561213	-0.372102	-0.409309	-0.67244	-0.17913	0.483607	-0.927841	-1.91638	0.903932	-0.948979	-0.597894	-0.110706	-0.849608	1.26023	-0.621483	-0.601023	-0.34552	-0.0474814	0.913681	-0.137426	-0.377076	0.34588	-0.0200026	0.404741	-1.01168	-1.41898	0.317756	0.24407	0.240084	-0.0223745	0.455742	-0.102572	-0.272881	-0.356523	-0.794279	0.221277	-0.433008	-0.333501	0.00182839	-0.000638352	605	No
875	2.29815	0.596309	-3.1588	-0.9798	-1.76692	-0.679227	-0.196197	0.222058	-0.233203	0.976286	-0.476997	-0.197388	0.631593	0.0288221	-1.0774	0.299771	-0.462271	0.53122	-1.05146	-0.121191	-0.320814	0.109551	-0.307895	0.518357	-0.351893	0.14774	-1.01826	-0.0625306	-0.225647	-0.25863	-0.0471007	0.434967	-0.0370638	-0.0109245	-0.738926	-0.415106	0.662524	-0.55995	0.0419965	0.262153	0.900067	0.341295	0.0333108	0.188416	0.162977	0.405902	-0.386994	875	Yes
541	2.29257	-0.199456	-1.61536	1.92906	-0.0153627	-0.591568	1.51901	-0.0695642	1.51473	-1.13596	0.248231	-1.05714	-0.319353	0.953787	0.216643	0.529299	0.645925	-0.300112	-2.20183	0.0384772	1.25745	1.05891	-0.325664	-0.841695	-0.261005	-0.454715	-1.37005	-0.146824	-0.0227707	-0.345068	0.608113	-0.835889	0.141985	-0.0968228	0.111412	-0.326184	0.430473	0.294284	0.805912	-0.244353	0.184013	0.195385	-0.247617	-0.207345	0.0452111	0.0766458	0.463899	541	Yes
387	2.59102	-1.34635	-0.561191	-0.688024	2.15343	-1.73104	-1.99182	0.00843536	1.08649	0.674959	0.640078	0.111816	-1.37294	-0.383197	-0.4412	0.812812	0.955959	1.47934	0.472426	-0.32014	-0.325712	-0.868673	-0.0635552	0.339169	-0.145975	0.0657605	-0.231004	1.2294	-0.186925	0.934547	0.910471	-0.284491	0.286377	-0.0651876	0.31371	-0.18189	-0.755041	0.225638	0.473236	-0.326423	-0.368043	0.387389	-0.02049	0.35707	-0.0879566	0.0550054	0.22935	387	No
464	-7.99634	-1.84415	-5.05978	2.93614	2.95763	-0.172885	1.35694	0.0469657	0.493183	-0.70654	1.42358	-0.914072	1.9534	0.0825724	-0.0567046	-1.2882	0.996134	0.0749835	-0.853369	0.913131	0.61901	0.0260796	1.08145	0.0336791	-0.234751	0.00647821	1.07172	0.162788	0.352819	0.30022	0.430415	-0.623043	0.103813	0.104283	0.0286905	-0.282862	0.200179	-0.64886	0.134028	-0.77075	-0.945211	0.0240029	-0.136517	0.331847	0.158326	0.0434136	-0.281326	464	Yes
572	-0.872717	-2.19667	0.801586	1.59209	-1.7478	-3.18004	-1.5249	-0.515331	-1.49245	-1.5764	-0.0428275	-0.887959	-0.331614	-0.0567408	-0.130546	-0.375158	0.0473229	-0.292842	0.802417	-0.116484	2.16421	-0.483619	-0.554912	-1.46224	-0.373554	-0.812291	0.37137	-1.02694	0.037371	-0.321924	0.1399	1.19688	-0.00598322	-0.534285	-0.0447842	0.828584	-0.124657	-1.13979	-0.0854608	-0.312881	0.125499	-0.232753	-0.460445	-0.187081	0.0144571	-0.107047	0.15837	572	Yes
374	0.704745	-2.57902	3.7556	-2.01257	-0.362567	-1.52513	0.379868	2.57435	1.07833	-0.742077	-0.462654	0.25629	0.306486	-0.344954	-0.238767	-0.491867	1.27635	-0.68478	1.5204	-0.0434347	0.966658	1.86376	-1.0946	-0.689873	-0.013775	0.230436	0.687499	0.223588	-0.374667	1.00981	0.00926633	0.917782	0.21411	0.560438	-0.883028	-0.0832975	0.098568	0.534757	-0.0674084	-0.601316	-0.0613195	0.515691	0.282553	-0.233249	0.0985598	-0.309876	-0.240629	374	No
460	2.25169	1.92269	3.70859	2.36586	-1.45619	0.0823646	-1.2305	-1.56978	-0.63041	0.338985	0.284041	1.83119	0.22515	1.90097	-0.277165	0.936064	-1.85466	-0.639122	-0.660087	0.773267	-0.358379	0.762048	-0.808764	-0.242539	0.17631	0.0348061	1.14541	0.680527	-0.341708	-0.302043	0.0805532	-1.4621	0.000583406	-0.497879	-1.3847	0.20369	0.053886	-0.0771419	0.122834	-0.402242	-0.908154	-0.0737555	0.0934912	0.233275	-0.0362298	0.106063	-0.145118	460	No
806	-2.20873	2.75537	0.0632105	1.57603	1.33942	2.07721	-0.846856	-0.23813	0.196622	0.0494205	1.5064	1.73202	-0.463831	-0.2207	-0.232762	1.01436	1.30943	1.2053	-0.673282	0.240925	0.907217	-0.45168	-0.43908	-0.569654	1.27236	0.548164	-0.341012	0.0701382	0.350591	0.271689	0.0504551	0.604504	-0.26162	0.163573	-0.288416	0.0131182	-0.564378	-0.0264023	-0.183254	0.0225258	0.245578	0.0354586	0.531224	-0.120246	-0.195387	0.230421	-0.143601	806	Yes
706	-1.58348	-1.07715	1.61371	2.4426	1.54808	-0.300404	2.57608	1.78952	-0.210866	-1.49068	-0.0811173	-0.894841	-0.767307	-1.72247	0.393403	-0.309913	-1.48104	-0.341482	1.19323	0.226868	-1.71708	-2.50521	-0.0997278	1.12293	-0.220086	-0.0369435	0.310402	-0.38551	0.0485535	0.112394	-0.935955	0.0366326	-0.733301	-0.0762114	-0.218031	-0.102559	0.0393881	-0.127184	0.752397	-0.0355309	0.137111	-0.0991217	0.0332565	-0.0436635	0.223395	0.0444568	0.137895	706	Yes
542	5.37228	-0.86611	1.54217	0.0531485	-0.0137908	1.76009	-0.0781871	-0.693492	0.448443	-1.02908	-0.99832	-1.98662	0.90457	-0.282077	0.341122	-0.44658	-0.374792	0.393555	0.230505	-0.513141	-0.354598	0.0844641	-0.0768354	0.725122	-0.28857	0.651731	0.804359	-1.05054	-0.143546	0.441076	0.272256	-0.542126	0.227488	-1.14244	-0.62804	0.242832	-0.12722	-0.0438204	-0.596435	-0.561156	0.1413	-0.278955	0.283061	0.119389	0.26382	-0.063954	-0.0778819	542	Yes
499	0.920146	1.9588	-4.75758	0.0392719	-3.65726	0.501872	2.14609	-1.11685	4.65568	1.39412	1.01741	-0.750075	0.0204744	0.0161353	-0.24029	-0.0825142	-0.567354	1.08991	-0.25613	0.396075	-0.732201	-0.7059	-2.10387	-0.123371	-0.0399857	-0.427812	0.816937	-1.04884	-0.361448	1.29704	-0.454096	0.37637	-0.435465	-0.224988	-0.0103443	-0.430412	-0.460037	0.555069	-0.534454	-0.397194	-0.20372	0.309644	-0.216373	-0.234423	0.0409678	0.016371	0.16996	499	No
615	0.0159551	1.90073	0.7728	6.37651	-0.306965	-0.662447	-2.31079	-2.81494	-0.640327	0.636993	0.699803	-0.72574	-0.414828	-1.64846	0.741035	-1.22166	-0.486817	0.599526	1.52848	-0.0601984	-1.01365	0.207606	-1.04135	-1.07092	0.14539	0.106578	-0.899976	0.392469	-0.525776	0.383548	0.337677	-0.122005	0.219483	0.0977462	0.256802	-0.652098	0.400416	0.0896876	0.183947	-0.103598	-0.0437263	-0.308809	-0.0279976	-0.197284	0.266499	-0.110481	0.0195465	615	Yes
645	-6.97384	2.6401	0.682797	0.506408	0.604193	1.12841	0.903275	0.538112	-0.729078	-1.56063	-0.897836	0.73286	-1.04778	2.05874	-1.70259	-0.597746	-0.773423	1.84979	-0.0969387	-1.52798	-0.917496	1.66217	-0.846524	1.06031	0.35523	-0.568465	0.514862	-0.402367	0.71156	-0.697682	-0.16255	0.500194	-0.107528	0.702666	-0.389433	0.0580241	-0.235457	-0.00162391	0.312466	-0.174001	0.0757315	0.00855199	0.0691861	-0.0390145	0.097894	0.145588	0.078791	645	Yes
732	2.37323	-0.593608	0.563791	-0.247824	-0.604313	0.107677	-0.0527038	0.576362	-1.12805	-0.28429	0.0192059	-0.0637717	-1.57829	0.668157	1.13414	1.61412	0.192654	-0.702545	0.971907	0.827198	1.101	0.00404691	-0.703229	0.482678	-1.28408	0.787809	0.139035	0.287184	0.299753	-0.236929	-0.297283	0.878345	-0.555637	-0.454146	-0.12775	0.308794	0.417532	-0.455433	0.0466259	-0.357344	-0.453059	0.380826	0.131178	0.00166953	0.249681	0.322942	0.114067	732	No
438	4.28328	0.236139	0.0585749	0.179582	-0.694362	0.86823	-0.261161	-0.208508	1.03972	-0.129837	0.252081	-1.12917	-0.417543	-0.63446	1.1578	-0.139469	0.231722	0.685531	1.0185	0.0166311	-0.116666	0.889968	-0.334535	1.00312	-0.911014	-0.275364	-0.260935	0.159456	-0.0363982	-0.7083	0.536772	0.00307133	-0.0384887	-0.501736	-0.131415	0.312871	0.323318	0.817462	0.374793	0.122737	-0.189961	-0.130641	-0.607793	-0.4915	0.0923154	0.317856	-0.437732	438	Yes
133	-12.5005	3.48503	0.967737	1.06915	-0.946393	1.48977	-1.90812	1.55348	0.497326	0.278638	-0.538499	2.62236	-0.218754	-0.764838	-0.237581	-0.714045	0.563722	-0.514224	-0.157447	0.507361	-0.0250969	0.266021	-0.122758	0.54282	-0.095432	0.521817	-0.397303	0.0908521	-1.15617	0.381358	-0.806911	0.230175	-0.490567	-0.368608	0.620342	-0.147375	-0.483136	-0.142253	0.190663	-0.0282695	-0.509066	0.196503	-0.176938	0.0786477	0.214873	-0.165815	-0.0164889	133	Yes
134	-2.71218	-4.67544	3.53448	-0.267575	-0.126769	-3.21709	1.24694	-2.29036	-0.774842	0.860119	1.92236	1.68545	0.76125	-0.316542	-0.582002	-0.304532	0.0563279	0.783154	0.344035	-0.65622	-0.309571	0.0355873	0.67109	0.580751	-0.307735	0.74503	0.496655	-0.645841	-0.881603	0.272327	0.724847	0.495351	-0.61987	-0.562053	-0.329194	-0.19342	1.10184	0.773436	-0.216696	0.805257	-0.153242	-0.182252	0.168258	-0.10887	-0.127888	0.196398	-0.130615	134	No
582	10.1481	0.772219	-0.465701	1.59771	0.788952	1.3056	-2.92263	-0.270511	1.51793	-1.85931	0.0681791	1.53102	1.06787	-1.23122	-1.79274	0.127941	0.254183	0.95042	-0.486765	0.792379	-0.819311	-0.307438	-0.0403209	0.747828	-0.374447	0.0159411	0.0418601	0.175341	-0.206307	-1.17231	-0.461707	0.703557	-0.137867	0.458729	0.390167	0.61848	-0.403305	-0.637631	-0.294244	0.321053	-0.109326	0.0481228	0.275702	-0.324896	0.0165581	-0.17878	0.130047	582	Yes
937	-0.0806444	-0.491003	-0.882915	0.348977	1.24582	-0.700131	-1.12298	-0.427715	-0.419093	0.555746	-0.242501	0.222934	-0.142721	1.30263	0.812219	-1.95404	-0.490552	-0.582487	0.954107	-1.05364	0.115193	-0.159709	0.749481	-0.14713	-0.297187	0.521078	-0.319802	-0.54543	0.290675	0.300007	-0.317145	-0.147972	0.498066	0.393118	-0.0139497	-0.43277	-1.21223	-0.300106	-0.76411	-0.421826	0.542636	-0.130396	0.0425369	0.0569935	0.113043	0.548298	0.11441	937	Yes
523	3.65219	-0.580103	-1.2803	-2.44697	0.227131	1.14845	0.141292	0.60374	-1.09288	0.307656	0.461982	-0.0118189	-0.640828	0.394809	0.943339	0.495926	-0.838875	0.174855	0.80484	-0.469352	0.123537	0.613086	-0.259899	0.989227	0.861025	0.846914	-0.00913097	-0.118994	-0.60313	-1.11216	0.0199825	-0.324193	-0.0861965	0.224495	0.202423	-0.31021	0.46147	-0.409997	0.121626	-0.17715	0.283639	0.168806	-0.0944037	0.588455	0.0838594	-0.318047	-0.0609333	523	Yes
360	-2.07521	2.05059	1.02952	-2.37578	-0.594885	-1.39356	0.406886	-1.1734	0.146771	-0.72182	-0.61665	-0.275619	2.18288	0.62271	-2.46538	1.72233	-0.366926	-0.492539	0.965493	0.333005	-0.287298	-0.150373	1.67294	-0.747125	1.41832	0.907638	-0.223574	0.815027	0.874115	-0.474034	-0.596536	0.405363	0.390038	-0.622866	0.68016	-0.488864	0.0345251	0.915516	-0.12551	-0.325824	-0.110273	-0.223726	0.00549687	-0.0732558	0.44059	0.315455	0.0468329	360	No
239	3.41098	0.0764589	1.31043	1.646	-0.859119	0.141309	0.0976059	-1.83918	-0.373153	0.722373	-0.605004	0.209619	-0.856965	-1.12431	-1.03636	-0.0443735	1.1155	-0.540985	-0.439095	0.78745	-0.517549	1.25165	0.15135	0.82068	-0.462264	-0.616496	1.12469	1.30343	0.182778	-0.164378	1.07771	-0.410574	0.252309	-0.0998567	0.129239	-0.304076	-0.734583	0.252403	-0.101999	-0.390605	0.381817	-0.0676607	-0.0317626	0.27398	-0.238074	-0.254045	-0.0907706	239	Yes
941	-0.365511	0.444342	0.805061	-0.689915	0.942305	0.561959	-1.32782	-0.0858708	-0.507301	0.853214	-1.34333	-0.937497	0.802701	0.810483	0.991615	-2.20517	-0.00703077	-0.277126	-0.898207	0.854417	0.413663	-0.749118	-0.568087	0.173281	0.632881	-0.0147241	0.0080108	0.0352806	0.388677	0.280626	0.865793	0.51803	-0.749972	0.853437	-0.541377	0.978138	0.614055	0.560205	-0.528627	0.457003	-0.405238	0.246764	0.478193	0.0937139	0.390625	0.355473	0.0777327	941	No
789	5.02091	-1.12273	-1.26188	0.905412	2.08705	0.155721	-1.15176	2.16486	-0.0382088	-1.05515	1.3313	2.23362	-0.555325	1.53807	0.401732	2.15308	2.63868	-1.21227	0.0289205	-0.130461	-0.581839	-0.824529	0.390554	0.605742	0.890145	-0.376492	0.586557	-0.927869	0.382483	0.491841	-0.267063	-0.56706	-0.631873	-0.289065	-0.408244	-0.252453	0.763758	0.420509	0.0220659	-0.301193	0.278259	-0.273356	-0.229938	0.0299796	0.337062	-0.172114	0.0624533	789	Yes
290	-0.0329932	1.36985	-0.598848	0.0897701	-1.09435	0.706335	-0.571352	0.111084	-1.09299	-0.080531	0.444618	-0.640793	-0.0561572	0.948534	1.27016	-0.348088	0.759659	1.19152	-0.273619	0.415984	0.575867	0.112535	0.576502	0.785939	-0.240764	-0.235061	-0.250758	-0.0092711	0.522752	-0.333161	0.432656	-0.0546892	-1.19788	0.325831	0.0925534	0.176532	-0.371613	-0.166188	-0.417419	0.0883187	-0.366482	0.293901	0.124334	-0.0307539	-0.0712187	-0.106944	-0.248289	290	Yes
504	-0.780266	2.28187	1.55362	0.263453	-0.974703	-1.32838	-0.218669	-0.300753	-0.0575954	-2.20827	-0.489839	-0.347263	-1.57964	0.189096	-0.238329	0.902219	-0.0421927	-0.257302	-1.35011	1.09682	0.897734	0.0755885	-0.602528	0.207179	0.468443	-0.0289183	1.03943	0.439957	0.176344	0.363817	0.203498	-0.214206	-0.850416	0.308598	0.393093	0.0680264	-0.619877	0.0606394	-0.55155	0.833276	0.418228	-0.182476	-0.206719	-0.267896	0.083591	-0.154658	0.246183	504	Yes
64	1.18566	-0.639731	-1.36874	-1.37911	-3.33896	0.363943	0.465564	2.93752	-2.56167	-0.057492	2.34061	0.549809	-0.73921	3.77051	-0.913088	-0.995996	-1.13216	0.890986	-0.0231722	-0.00180977	-1.58255	-0.386731	0.0543758	-0.27885	-0.773838	-0.165082	-0.0713608	-0.629204	-0.312881	-0.109878	0.973764	-0.175909	0.347412	0.00185204	0.726534	0.0512143	-0.33487	0.524715	0.0499976	-0.438188	-0.129651	-0.231492	0.116806	-0.179842	-0.393894	-0.0958985	-0.0184915	64	No
[truncated: 2 more columns]

## Sheet: Supp Fig 1
Supp Fig 1A-1B
Group	irae status	response status	count
Young	yes	Responder	5
Aged	yes	Responder	13
Young	yes	Non-Responder	10
Aged	yes	Non-Responder	15
Young	no	Responder	4
Aged	no	Responder	4
Young	no	Non-Responder	20
Aged	no	Non-Responder	16

## Sheet: Supp Fig 2
Supp Fig 2A-C		cancer_type abbreviation: hepatocellular carcinoma (HCC), renal cell carcinoma (RCC), bladder cancer (BC), and head and neck (HNC).
Group	cancer_type	IL-2	IL-12p70	IL-12p40	IFN-γ	TNF-α	IL-4	IL-5	IL-9	IL-13	IL-25	IL-6	IL-17a	IL-17f	IL-22	IL-10	IL-8	CCL2	CCL3	CCL4	CCL5	CXCL9	CXCL10	IL-1α	IL-1β	IL-1Ra	IL-3	IL-15	IL-18	G-CSF	GM-CSF	VEGF-A	sCD40L
Young	HCC	3.22882	2.36933	7.14924	0.228973	4.17313	-0.697827	4.23611	5.05155	4.47887	10.9779	2.59694	5.29425	5.22953	3.86997	2.43829	1.69822	8.35986	4.93899	4.765	11.4915	11.3412	7.40242	7.79578	5.57183	4.26866	0.35727	3.45615	6.33378	6.01569	2.58472	1.46205	9.55484
Young	HCC	-0.683854	1.69577	2.67559	2.66676	3.82782	-0.655172	0.748461	3.50595	4.47317	8.96993	3.04177	0.0229004	5.01505	5.31698	2.98368	5.68692	8.87203	4.21521	4.37921	11.9563	11.254	7.63981	5.83317	2.40599	2.83491	0.365133	2.26003	9.43384	4.86076	3.36674	4.64212	9.26896
Young	HCC	-0.621488	1.66266	5.96878	3.36317	4.71039	-0.562772	3.70155	5.95977	2.62293	8.94585	3.75168	2.11103	7.42156	6.04089	4.01703	6.14873	6.1532	4.38128	4.10769	11.2982	11.6926	8.73586	5.13093	2.72028	2.8953	0.360645	1.71414	7.59947	4.55471	3.4822	1.6248	9.31569
Young	HCC	5.00854	6.04941	7.73491	7.05148	6.24241	-0.168123	2.96162	6.52011	7.01413	10.5141	6.79948	5.99752	4.99589	6.62117	5.52544	4.31252	7.86895	7.54643	6.3411	10.3473	11.9469	7.5263	9.03799	6.83276	7.39472	1.53605	4.65421	6.44278	4.59156	3.47573	2.84197	9.37836
Young	HCC	5.34199	7.52935	6.12122	6.41227	8.09313	2.37851	2.07382	5.18982	8.94658	12.9479	4.76075	4.05224	6.59261	8.86354	3.5008	4.31759	8.86313	4.1819	4.72738	10.3563	10.3775	7.23199	7.34438	5.53605	5.88655	3.18269	1.69866	7.77512	5.3978	8.28591	8.11202	9.96438
Young	HCC	0.632268	2.32769	7.0036	2.32481	6.43613	0.970854	1.25096	4.1102	2.36933	9.60936	4.61471	1.9855	5.0093	4.393	7.20389	7.65885	9.82933	4.6865	6.17632	9.30182	14.9507	12.9243	4.93088	2.9855	5.03034	0.344828	2.21723	10.0123	5.21839	1.34369	5.46369	11.4357
Young	HCC	2.42223	3.02503	6.50764	5.01659	5.77847	-0.682696	0.765535	5.18587	4.98514	8.73016	0.847997	3.30159	7.8382	6.56818	1.88362	4.52105	9.22168	4.65707	4.73498	11.1208	10.8986	8.54307	4.85893	4.32048	4.55029	0.360645	1.70354	8.83851	5.47184	3.47573	1.55041	7.24222
Young	HCC	-0.529073	1.69421	2.41711	0.255803	2.65076	-0.682696	1.88753	1.809	4.98514	4.91586	1.75275	0.144046	4.99589	3.37448	1.40817	-0.60165	8.49721	4.58316	3.60999	2.72137	9.5167	6.33914	4.85893	0.575312	3.04858	0.360645	1.70354	-0.506353	1.94035	3.47573	1.55041	4.65134
Young	HCC	-0.529073	1.69421	7.42509	1.40599	4.66107	-0.682696	0.604071	1.809	4.98514	7.09698	2.93168	0.144046	4.99589	3.37448	4.14649	4.79233	9.7447	4.33607	5.42492	11.8505	12.4243	8.55666	4.85893	0.575312	3.04858	0.360645	1.70354	11.669	5.10852	3.47573	1.55041	7.4417
Young	HCC	-0.529073	1.69421	6.15157	4.35544	5.30597	-0.682696	4.83238	5.24184	4.98514	9.90149	4.62585	0.144046	4.99589	4.98368	4.34199	4.12102	9.07708	4.58316	4.79233	10.8827	13.0813	9.83651	4.85893	1.98914	3.04858	0.360645	1.77821	7.88356	6.05723	3.47573	2.22342	6.89857
Young	HCC	4.27575	5.26416	8.00259	6.3651	5.50239	1.46467	3.55704	6.1102	4.98514	11.0185	2	4.02326	6.22246	3.37448	4.45286	5.41549	9.45434	4.33607	5.15543	11.1789	12.9655	8.62048	7.64046	6.36667	3.92315	0.360645	1.70354	5.50494	4.54102	3.47573	1.55041	9.08068
Young	HCC	0.85997	1.69577	5.17181	4.93404	3.86032	1.16896	0.925999	3.50595	4.47317	8.25561	2.67039	0.682124	5.01505	5.31698	1.39862	2.0321	7.50056	5.25382	5.02967	9.53253	12.2386	9.0809	5.83317	2.40599	2.94298	0.365133	1.70642	7.1166	6.2187	3.36674	1.54696	7.62133
Young	RCC	-0.639355	1.67084	4.06781	1.85599	5.35544	-0.535332	0.815575	3.99349	4.45154	10.0188	6.98925	1.81967	5.0093	5.20633	4.63517	5.02104	8.82155	4.13175	4.33414	10.814	10.3056	7.76281	4.93088	1.81967	4.15381	0.344828	1.83996	8.44332	4.52356	1.34369	3.50208	6.86901
Young	RCC	-0.749038	1.72814	7.17642	0.171207	4.64501	1.52607	1.31034	4.21428	5.30111	8.95187	0.475085	0.0186342	4.99761	3.79556	2.37573	2.15381	9.6143	4.22705	4.29057	12.1982	11.9122	7.95041	6.39905	3.18222	4.49442	0.369606	2.29278	7.93109	5.99548	3.24123	3.96162	9.26545
Young	RCC	-0.621488	1.66266	4.80374	2.66084	2.68415	-0.562772	-0.304006	2.05624	2.3202	7.50649	0.275007	0.0271541	5.03228	6.04089	1.40654	0.575312	8.99952	5.24679	4.84147	11.2049	11.1253	6.51096	4.88894	0.606916	0.879706	0.360645	1.71414	7.3918	4.55471	3.4822	1.6248	5.9808
Young	RCC	-0.514573	3.83491	6.29793	5.20281	6.18804	2.03914	1.97453	2.37851	6.58481	10.6667	4.02059	1.54597	5.03228	7.24945	3.72574	2.50589	8.77673	4.20328	4.16591	11.4591	10.3532	5.97016	4.88894	1.47508	4.29352	0.360645	1.71414	8.62768	4.55471	6.75195	3.95047	8.4187
Young	RCC	-0.749038	1.72814	3.16511	4.9486	4.40395	1.82782	2.25701	4.21428	5.51128	9.55155	5.56377	0.0186342	4.99761	3.79556	1.96347	2.70487	9.6912	5.24451	4.62	11.294	11.2212	6.71617	6.39905	3.18222	3.76129	0.369606	1.69866	3.42626	5.6014	3.24123	3.50716	9.06851
Young	RCC	-0.268817	1.72814	6.77043	2.80116	4.9397	-0.577767	2.09424	4.21428	5.30111	8.95187	0.978196	1.13093	4.99761	4.88166	2.26903	0.356144	9.83248	4.22705	5.14282	11.8725	11.0422	7.45623	6.39905	4.0018	4.02237	0.369606	1.69866	7.34234	6.21393	5.86938	1.46467	8.36916
Young	RCC	0.400538	1.66266	2.87853	4.69153	5.39129	-0.562772	1.5656	5.07852	5.11312	9.08491	1.81147	0.0285692	5.22342	6.4872	4.75809	2.14405	8.64875	4.20328	5.17473	11.6817	10.4952	5.56499	6.50016	0.765535	3.58736	0.360645	2.60881	7.5697	5.33163	3.4822	3.92505	6.94767
Young	RCC	4.15056	6.35085	8.49993	6.24812	7.84756	0.124328	2.33056	6.02326	7.62366	9.66656	5.12887	3.98094	7.80077	7.85368	4.77294	4.58496	9.04475	4.92932	5.53792	10.9396	12.47	9.59401	8.9441	6.44956	6.26828	0.369606	3.01614	9.36115	5.89554	3.24123	5.1815	9.55399
Young	RCC	-0.529073	1.69421	5.42223	1.87578	4.83643	-0.682696	1.81558	1.809	4.98514	7.09698	0.0426443	0.910733	7.14863	4.05311	1.40817	2.23573	7.46687	4.33607	4.55704	11.0844	11.1073	7.61912	4.85893	3.52105	3.79909	0.360645	1.70354	6.36142	4.89627	3.47573	1.55041	6.98025
Young	RCC	3.56071	3.86888	7.54952	3.69599	5.79494	2.26903	2.52105	6.29094	6.49313	12.8848	2.89336	3.79077	11.6493	7.27585	3.50589	3.8885	5.65363	6.71576	5.0036	11.8603	11.3123	5.87627	7.18804	5.41583	4.53605	0.360645	3.07039	6.6279	6.88093	7.11738	2.81762	7.67772
Young	RCC	1.63691	3.43563	6.3336	2.94673	5.78816	1.23879	2.85599	3.99349	6.03496	10.2204	3.55582	2.91265	7.89948	6.91421	4.27575	2.72247	9.14916	4.13175	5.12102	10.5278	10.4743	7.28817	4.93088	2.58976	3.69153	0.344828	2.02503	7.03837	6.24203	7.27622	3.88947	6.91815
Young	BC	0.367371	1.72814	6.06178	0.171207	4.58856	0.378512	3.92125	5.46499	5.30111	9.28582	2.31904	0.0186342	4.99761	3.79556	3.08916	1.46467	9.48696	4.22705	4.35332	12.1982	10.8425	6.94696	6.39905	3.41414	3.84599	0.369606	1.83996	7.69891	5.78633	3.24123	1.46467	8.36916
Young	BC	3.61824	4.38543	7.25219	5.59156	6.81455	2.72028	2.25701	6.63358	7.96584	11.4327	3.0072	1.45943	4.99761	8.0965	1.58015	2.65306	8.91298	4.42156	6.01614	12.1982	11.3557	6.80877	6.39905	4.45483	2.5509	0.369606	2.91839	7.68489	5.72792	9.12094	4.57471	9.45771
Young	BC	-0.639355	3.43563	4.8535	4.39575	5.09761	2.13093	3.70044	5.75862	5.22728	8.55528	-0.200913	1.04264	5.92267	6.20848	3.82069	1.1375	8.31257	4.90159	3.94392	9.33526	11.1794	6.48816	4.93088	2.21723	2.73118	0.344828	1.69866	7.09782	2.94673	5.51001	2.9855	7.29177
Young	HNC	5.7926	7.26772	9.80041	6.73809	8.66014	4.2854	7.76885	7.36877	8.24398	14.2883	5.31506	8.90397	13.2844	7.7703	7.20016	3.82171	9.48488	8.16078	5.8525	11.7516	12.1919	7.69738	9.58605	7.07318	7.1819	1.79077	6.45648	8.17577	8.50541	7.53481	6.12949	9.89866
Young	HNC	1.15056	4.90545	4.49057	4.63575	4.98277	1.38405	3.87184	4.21428	6.75221	12.2669	2.55336	2.43296	4.99761	7.06889	3.9607	1.46467	9.32946	4.66221	5.92624	12.1982	12.2223	7.92612	6.39905	3.78136	5.42995	0.369606	2.25399	8.95809	9.7002	7.71946	2.75702	8.36916
Young	HNC	-0.268817	4.23113	6.14751	4.75649	6.09635	-0.753896	4.10182	5.14812	6.1918	9.42545	4.0993	0.0186342	4.99761	3.79597	3.20945	2.58256	10.4154	4.22705	5.05528	11.9381	13.5032	9.18802	6.39905	3.51602	3.08576	0.369606	3.85699	8.8842	7.52685	7.4847	2.42223	8.36916
Young	HNC	-0.749038	1.72814	5.70957	1.80735	5.94064	-0.577767	3.14241	5.06695	5.30111	9.28582	3.78764	0.0186342	4.99761	3.79556	4.21335	3.19849	9.38189	4.26978	6.23477	12.1982	13.412	9.80769	6.39905	3.18222	5.72819	0.369606	2.57773	8.04357	8.4947	3.24123	2.65306	8.61235
Young	HNC	-0.621488	1.66266	6.41566	2.66084	4.94111	-0.562772	2.45418	5.58286	2.31904	9.78687	3.07211	1.44361	5.03228	6.04089	3.79597	2.55827	9.3548	4.3147	4.42156	10.9396	10.322	7.31624	5.988	2.79286	4.8268	0.360645	2.11103	7.42299	5.40088	3.4822	2.03562	7.90352
Young	HNC	-0.529073	1.69421	4.56742	0.255803	2.72683	-0.682696	1.57046	4.55152	4.98514	6.41126	1.61353	0.144046	4.99589	3.37448	1.40817	2.87578	8.20574	4.33607	4.04439	11.814	12.0017	7.94533	4.85893	0.575312	3.04858	0.360645	1.70354	6.8166	3.78136	3.47573	1.55041	6.11145
Young	HNC	-0.529073	1.69421	2.76341	0.255803	3	-0.682696	0.604071	1.809	4.98514	7.09698	-0.612637	0.144046	4.99589	3.37448	1.40817	1.03562	7.98487	4.33607	4.61589	11.8184	9.41606	6.34536	4.85893	0.575312	3.04858	0.360645	1.70354	6.48172	5.7126	3.58376	6.7097	7.2636
Aged	HCC	-0.58316	1.7062	5.37747	0.27023	5.22516	-0.663145	-0.445166	3.28036	4.20316	7.51329	5.59872	0.158983	5.00261	3.68521	4.0072	6.21907	9.17043	4.23753	6.47695	10.7285	11.5328	10.7348	4.89535	1.6241	3.26559	0.352759	2.08355	7.98633	3.99684	2.7722	1.50564	6.38698
Aged	HCC	-0.529073	1.69421	2.76341	2.73985	3.74416	-0.682696	0.226509	3.36177	4.98514	9.01145	0.0426443	0.250962	4.99589	3.37448	3.29131	3.96993	8.86205	4.33607	5.38509	11.8616	11.1123	6.78633	4.85893	0.575312	4.33628	0.360645	1.9222	5.92979	5.65134	3.47573	1.55041	7.73796
Aged	HCC	-0.621488	1.72683	4.58135	4.6153	4.90545	-0.562772	0.0143553	2.05624	4.19061	9.08491	3.5741	0.0271541	5.03228	6.7301	1.40654	4.71973	7.5562	4.20328	4.63401	3.41954	12.4558	9.3559	4.88894	0.606916	3.36177	0.360645	1.71414	2.65764	4.55471	3.4822	1.62293	6.60452
Aged	HCC	-0.639355	1.67084	5.18349	0.432959	3.67582	-0.643856	1.848	3.99349	2.36933	7.83599	5.10098	1.69599	8.9477	3.94073	3.10936	2.75916	6.38146	4.13175	3.77189	10.072	10.83	6.99673	4.93088	2.71589	3.82477	0.344828	1.69866	6.75154	5.62615	1.34369	1.79077	7.39523
Aged	HCC	-0.599462	1.69577	7.2744	2.21723	5.44477	-0.655172	1.92979	3.50595	4.47317	8.79308	5.12743	0.0229004	5.01505	5.31698	4.07767	5.61721	10.167	4.21521	5.2466	11.9598	13.9092	11.1217	5.83317	2.40599	3.45286	0.365133	2.2854	9.39874	6.17053	3.36674	1.54696	7.99534
Aged	HCC	-0.639355	1.67084	5.8716	0.807355	4.80839	0.895303	-0.575615	3.99349	2.36933	8.85742	6.90845	0.173767	5.0093	3.94073	1.88753	3.83592	7.73917	4.13175	4.59813	10.726	12.4592	6.1373	4.93088	2.58976	5.53263	0.344828	1.90304	7.34163	7.18438	1.34369	6.20906	8.74668
Aged	HCC	-0.529073	1.69421	2.41711	0.255803	3.63227	-0.682696	1.28096	1.809	4.98514	4.91586	-0.234465	0.144046	4.99589	3.37448	2.67807	0.454176	8.74012	4.33607	4.24717	11.7619	9.89374	4.78241	4.85893	0.575312	3.04858	0.360645	1.70354	5.87209	4.63981	3.47573	1.55041	7.36554
Aged	HCC	4.2891	4.33557	9.78149	6.57365	6.79844	4.6427	4.83289	7.14792	7.17253	14.0237	6.05528	5.26828	9.92264	7.7086	6.15765	5.05224	7.84775	7.65907	5.80374	10.067	12.9148	9.0762	9.15102	6.48059	6.20653	1.59932	4.98277	8.51163	8.67239	7.224	5.57289	9.19867
Aged	HCC	2.68032	1.72683	6.7021	4.69153	5.46597	2.19219	1.36737	4.10014	4.88996	11.1364	5.48704	5.61442	12.1514	6.04089	4.90833	2.97636	9.43058	4.5008	4.42962	11.3075	12.6366	8.72618	6.53807	5.26754	5.29057	0.360645	1.71414	6.05897	4.55471	3.4822	1.6248	8.72986
Aged	HCC	-0.58316	1.80033	5.29572	2.13422	4.48864	-0.663145	2.08406	4.60733	4.20316	8.7952	1.90304	0.158983	5.00261	3.68521	2.90881	1.80735	8.95386	4.23753	5.05463	11.6936	11.8607	7.36711	4.89535	0.666757	3.27903	0.352759	1.70111	6.13627	4.76924	2.7722	1.50564	6.69397
Aged	HCC	-0.749038	1.72814	6.9197	5.63894	6.05897	2.34483	1.58015	4.21428	6.2878	7.81042	4.08151	0.0186342	4.99761	7.1919	2.95791	3.94486	10.1672	4.22705	4.63169	12.1982	12.2081	8.04751	6.39905	3.18222	4.19849	0.83996	1.69866	7.17333	5.72792	7.54334	4.61412	8.36916
Aged	HCC	1.57531	1.69421	6.5489	3.4019	4.06523	-0.682696	1.38405	3.36177	4.98514	7.88252	2.76765	2.06695	4.99589	3.37448	2.19535	4.0036	8.9374	5.20555	4.27202	11.3954	11.8437	7.08545	4.85893	3.45812	3.04858	0.360645	2.28096	6.22072	5.73227	3.47573	1.55041	7.76706
Aged	HCC	-0.286304	1.66857	5.92671	2.09761	5.00944	-0.687335	3.48543	5.27761	4.0027	7.6464	3.29572	0.319618	4.99399	6.0449	4.96162	5.68426	8.80974	4.18745	4.68986	11.6098	11.8178	7.44427	4.83799	3.44758	2.488	0.333424	2.88947	6.21374	6.10518	3.65547	1.70044	7.96849
Aged	HCC	5.71946	6.2765	10.3499	6.85487	8.03594	5.68881	6.41143	7.44874	8.86991	15.0815	6.04051	7.08582	15.939	8.61608	7.50373	4.73457	10.3514	8.01867	5.55228	11.8376	13.4588	7.47849	9.82333	7.8502	7.46834	3.22265	6.53834	7.7863	9.55157	8.99476	7.65114	10.8102
Aged	HCC	-0.749038	1.72814	6.79649	3.20633	4.02414	-0.753896	3.0993	6.48204	5.96878	8.20149	2.28983	1.94111	5.20594	3.79556	3.99458	1.99277	9.35874	4.26978	4.33557	11.3669	11.6362	8.40318	6.39905	3.18222	2.36177	0.369606	1.69866	7.74039	5.16229	3.68257	1.46467	8.36916
Aged	HCC	6.44211	8.54998	10.7009	9.28487	8.28716	5.36597	4.26679	7.17393	5.8505	13.986	6.31796	7.78895	8.6565	7.48123	5.56925	6.0492	9.49611	7.76015	6.90075	9.85888	12.7576	9.38894	10.2209	7.72144	7.73836	4.0197	6.73944	9.4082	7.3443	4.32337	6.79025	11.6917
Aged	HCC	1.0635	1.67084	3.05311	4.15299	4.17632	2.02857	-0.577767	4.46271	2.36933	7.83599	3.07382	0.173767	6.58406	3.94073	2.48285	4.40327	8.51605	4.13175	5.04571	10.0155	11.4045	8.10675	5.05007	2.71589	3.35755	0.344828	1.69866	6.96682	5.78842	1.34369	1.45943	7.55082
Aged	HCC	-0.415037	1.69421	5.81711	2.73985	3.42089	-0.682696	0.765535	1.809	4.98514	9.24348	1.0635	2.17313	4.99589	3.37448	1.48543	2.60881	9.2274	4.33607	4.6094	11.8599	11.2007	6.91121	4.85893	2.80941	3.04858	0.360645	1.70354	6.54936	4.43363	3.47573	1.55041	8.39386
Aged	RCC	5.07339	8.53644	12.3918	10.1188	5.99515	2.11103	6.97699	7.14425	5.94615	10.7614	3.74147	8.96453	13.0348	6.83143	4.95303	3.52419	9.63898	6.40871	4.59066	10.6385	12.5982	7.10873	9.50341	7.59447	5.51838	0.365133	4.77136	7.83191	6.03947	7.66715	3.73606	10.5815
Aged	RCC	4.89772	3.35755	10.8697	8.56701	2.68415	-0.562772	2.29278	6.72165	2.3202	14.7002	6.72928	7.06059	8.34056	6.851	1.91839	2.09424	8.26852	5.40769	5.85275	10.6821	10.707	7.68951	6.77637	6.39643	6.69488	0.360645	5.34625	2.87971	6.76434	3.4822	4.41752	10.8993
Aged	RCC	3.66334	2.93546	6.87381	6.04439	6.56133	0.263034	3.48543	5.96809	7.46923	12.6812	3.05485	4.07553	8.52313	8.44646	3.79494	1.0635	5.1914	5	4.97223	11.5831	12.6171	7.80045	4.85893	5.78136	3.04858	0.360645	2.57289	7.01536	6.52654	7.93481	1.72683	7.5818
Aged	RCC	3.55213	6.22843	5.77768	5.39335	6.96324	1.67807	2.48027	3.99349	7.77189	12.6523	1.54597	3.3799	6.01547	8.19042	3.39232	1.74416	8.97312	5.10727	4.79129	10.923	10.8831	7.40659	6.53045	4.1235	5.83618	0.344828	2.1635	5.64068	8.33454	8.81695	5.18309	8.5097
Aged	RCC	2	2.23266	7.23993	3.11103	5.18349	0.137504	2.26604	5.34163	4.98514	9.34587	5.91743	2.27202	5.3147	3.37448	2.87184	3.43429	9.4192	4.7252	4.10182	11.6311	11.3461	6.99492	4.85893	4.37226	3.16511	0.360645	1.70354	6.53091	5.67214	3.86987	4.16912	7.78136
Aged	RCC	1.74846	5.53823	7.27715	5.50589	6.36623	2.19849	2.41414	3.50595	7.55205	12.2776	1.71809	3.66164	5.09221	7.81031	1.39862	0.137504	9.05902	6.72506	4.61058	11.6647	11.6545	7.60437	5.83317	4.84046	3.30378	0.365133	2.07912	7.62169	5.88007	8.48498	3.30159	8.34964
Aged	RCC	1.80735	3.9982	5.27016	4.8166	5.86443	-0.562772	3.09761	6.23496	5.51317	10.2982	-0.120294	2.23879	5.22342	6.46516	4.04527	0.963474	9.24248	5.57289	4.08321	9.7452	10.2815	6.69905	4.88894	3.73444	3.80735	0.360645	2.47508	7.15573	4.55471	3.4822	2.65535	7.69265
Aged	RCC	-0.749038	1.72814	7.01078	0.171207	4.9397	-0.753896	1.45418	4.21428	5.30111	7.81042	2.22959	0.0186342	4.99761	3.79556	1.58015	2.91456	9.61809	4.22705	4.36177	12.1982	11.8102	7.07328	6.39905	3.18222	3.40871	0.369606	2.03914	7.3779	5.45976	3.24123	1.46467	8.36916
Aged	RCC	10.2701	8.44832	13.7742	7.3361	10.0642	10.3171	8.14323	7.78261	13.5744	17.4495	5.13586	11.7605	12.9904	15.3969	10.7911	9.68951	10.1844	9.19463	6.94028	10.7071	13.2573	11.6214	13.9422	9.55867	10.6863	1.62761	10.4308	8.59585	13.0858	12.0322	8.16862	15.0336
Aged	RCC	1.81967	3.04439	6.10203	3.33342	4.51159	0.641546	1.25096	4.54844	4.83643	9.89518	3.14731	3.32481	5.0093	6.36036	1.40054	2.13093	8.77357	5.82807	5.10852	9.52374	9.44715	7.09561	6.54319	4.1235	4.37295	0.344828	3.48414	7.17862	5.21839	1.34369	2.92979	7.90587
Aged	RCC	-0.529073	1.69421	5.94813	0.255803	3.78031	-0.682696	0.83996	1.809	4.98514	8.37282	4.20867	0.144046	5.75702	3.37448	1.40817	2.68706	8.25375	4.65707	3.64386	10.9852	10.8899	7.53706	4.85893	0.575312	3.18587	0.360645	1.70354	7.9037	3.01078	3.47573	2.84197	6.50811
Aged	RCC	-0.621488	1.66266	5.05572	2.66084	3.58015	-0.562772	2.40054	2.05624	2.3202	8.41193	1.35614	0.0271541	5.03228	6.04089	3.16672	1.33914	8.33208	5.51065	3.8885	10.318	11.4898	7.16962	4.88894	0.606916	3.23266	0.360645	2.05311	6.39951	4.55471	3.4822	1.6248	6.33074
Aged	RCC	-0.529073	1.69421	5.22651	0.255803	4.96162	-0.682696	3.774	6.29664	4.98504	9.01145	4.79805	1.3505	5.81147	3.77716	5.35861	4.56925	4.66619	5.20555	4.61235	11.7116	12.9917	7.74228	4.85893	2.31904	3.04858	0.360645	2.14078	7.63967	5.07553	3.47508	2.60407	7.1983
Aged	BC	1.24489	4.17552	6.71685	3.9486	5.93026	1.04264	3.0993	4.21428	5.51128	10.1259	3.66789	0.695994	4.99761	6.49586	2.15704	1.35614	8.85262	5.24451	4.51916	12.1982	10.4519	6.26172	6.39905	3.18222	3.27352	0.369606	2.29278	7.90911	5.6014	6.11312	1.46467	8.42177
Aged	BC	2.43829	3.74201	7.70432	3.49313	5.99186	-0.643856	1.72247	4.33771	2.79077	9.10567	5.83188	4.48736	8.13484	6.37434	4.23189	2.19535	6.03452	5.36387	5.26754	10.0048	10.8295	7.03485	6.27538	4.43162	5.6761	0.344828	3.9241	7.71514	7.05474	6.96243	4.54288	8.42459
Aged	BC	2.28983	4.03122	5.38922	5.00899	6.17971	0.333424	2.17313	3.99349	7.16279	10.8101	2.20163	2.22033	7.03045	7.76148	2.75702	0.807355	8.98376	4.8802	4.62819	10.443	11.7289	7.10308	5.94205	3.94017	4.89191	0.344828	2.21723	7.34545	5.66021	6.71946	3.24184	7.76573
Aged	BC	-0.693154	1.69977	5.95082	1.23879	4.90977	-0.697827	2.52607	4.10811	4.5344	8.6765	2.65535	0.0982848	5.00347	3.86997	1.66903	1.04264	8.38001	4.18019	4.19219	11.7444	11.428	7.55635	5.84418	2.42787	3.68874	0.35727	2.45154	7.7213	6.40523	4.02981	2.73444	8.51053
Aged	BC	0.214125	1.69977	5.10077	1.19219	3.63865	-0.395929	3.75168	5.1235	4.47878	10.0228	3.99639	1.45628	5.00347	4.52888	2.40735	2.19849	9.72478	5.31325	5.21315	11.6306	11.7954	6.83573	5.84418	3.26881	2.52857	3.99367	3.02768	3.23496	5.63967	5.91743	1.46205	9.51139
Aged	BC	-0.749038	1.72814	10.1738	0.171207	4.89482	-0.753896	2.65535	5.21956	5.30111	7.81042	2.73552	0.0186342	4.99761	3.79556	2.26903	3.48414	9.13599	4.22705	3.57046	12.1588	13.2167	8.17592	6.39905	3.18222	2.98003	0.369606	2.70044	8.40599	4.76532	3.24123	1.46467	8.36916
Aged	BC	-0.529073	1.69421	2.41711	0.255803	3.59216	-0.682696	0.432959	1.809	4.98514	4.91586	3.32193	0.144046	4.99589	3.37448	1.48543	1.64616	8.9336	4.84649	4.2817	10.3301	9.38079	6.26697	4.85893	0.575312	3.04858	0.360645	1.70354	7.20858	4.43363	3.47573	1.55041	6.71795
Aged	HNC	-0.621488	1.66266	3.87184	2.66084	2.77189	-0.562772	1.25096	2.05624	2.3202	7.50649	2.01436	0.0271541	5.03228	6.04089	1.40654	-0.575615	8.89482	5.04614	3.94953	11.2303	11.9194	7.37513	4.88894	0.606916	3.01792	0.360645	1.71414	6.7451	4.55471	3.4822	1.6248	5.98071
Aged	HNC	-0.529073	1.69421	7.65449	0.255803	5.13134	-0.682696	-0.646112	2.60881	4.98514	7.54697	3.61589	0.144046	4.99589	3.77716	2.67807	1.62761	9.42312	4.33607	4.43962	11.4695	12.4769	7.66206	4.85893	1.98914	5.45713	0.360645	1.70354	7.02591	6.50573	3.47573	1.55041	3.42291

## Sheet: Supp Fig 3
Supp Fig 3A
Group	IL-2	IL-12p70	IL-12p40	IFN-γ	TNF-α	IL-4	IL-5	IL-9	IL-13	IL-25	IL-6	IL-17a	IL-17f	IL-22	IL-10	IL-8	CCL2	CCL3	CCL4	CCL5	CXCL9	CXCL10	IL-1α	IL-1β	IL-1Ra	IL-3	IL-15	IL-18	G-CSF	GM-CSF	VEGF-A	sCD40L
Young	-0.140174	-0.321511	-0.108914	-0.320741	-0.29899	-0.116807	-0.30845	-0.747882	-0.13108	-0.20462	-0.410713	-0.150431	-0.157019	-0.115161	-0.114167	0.051192	1.08237	-0.341731	0.519658	0.826367	0.304247	0.00898244	-0.148486	-0.326493	-0.210205	-0.247763	-0.138984	8.55259	-0.1528	-0.233607	-0.353493	-0.16221
Young	-0.101669	-0.263352	-0.163565	-0.107024	-0.0510113	-0.116807	-0.304938	0.0604212	-0.13108	-0.188726	-0.638027	-0.125119	-0.125843	-0.0951539	-0.191683	-0.00534371	0.196424	-0.271108	-0.302075	-0.345229	-0.566203	0.00481976	-0.148486	-0.102557	-0.14501	-0.247763	-0.138984	0.603575	-0.141237	-0.233607	-0.353493	-0.169038
Young	-0.140174	-0.321511	-0.196077	-0.313406	-0.271586	-0.116807	-0.269425	-0.747882	-0.13108	-0.20462	-0.66805	-0.14819	-0.139608	-0.113686	-0.197411	-0.22256	-1.23034	-0.341731	-0.457566	-0.389512	-0.494113	-0.203208	-0.148486	-0.205502	-0.185918	-0.247763	-0.138984	-0.463197	-0.158324	-0.233607	-0.353493	-0.176685
Young	0.0139194	0.0958756	-0.051742	0.252958	-0.131129	-0.099716	-0.108447	0.863417	-0.13108	-0.0976054	-0.552248	-0.106616	-0.15025	-0.115161	-0.0910004	0.229369	0.551239	-0.341731	0.151312	-0.27207	0.911192	0.0290647	-0.0380943	0.654877	-0.180541	-0.247763	-0.138984	-0.567755	-0.165931	-0.233607	-0.353493	-0.0503958
Young	0.31143	1.46768	0.377547	0.427843	2.87923	0.0341655	3.91757	3.22719	0.0961389	0.892881	0.844002	1.23131	1.41738	-0.0659363	0.600948	-0.110322	0.602213	3.39059	1.26541	0.630764	0.105809	-0.190284	0.330317	1.28635	0.3788	0.611334	0.485043	0.124641	0.232133	0.176352	1.08115	0.075255
Young	-0.140174	-0.321511	-0.158219	-0.320741	-0.426876	-0.116807	-0.244254	-0.747882	-0.13108	-0.20462	-0.531193	-0.150431	-0.157019	-0.115161	-0.193341	-0.263027	-0.284417	-0.0944424	-0.340319	-0.196834	-0.580784	-0.352593	-0.148486	-0.326493	-0.210205	-0.247763	-0.138984	-0.403632	-0.156463	-0.225387	-0.353493	-0.188868
Young	-0.140174	-0.321511	-0.177013	-0.192597	-0.179484	-0.116807	0.217802	0.0958041	-0.13108	-0.159357	0.254465	-0.150431	-0.157019	-0.110126	-0.0999573	-0.0715202	0.00305518	-0.288788	-0.247729	-0.615988	1.07338	0.643113	-0.148486	-0.296457	-0.210205	-0.247763	-0.137707	-0.0259613	-0.115243	-0.233607	-0.316259	-0.178799
Young	-0.140174	-0.321511	-0.209032	-0.331211	-0.455537	-0.116807	-0.280157	-0.257779	-0.13108	-0.20748	-0.588899	-0.150431	-0.157019	-0.115161	-0.197411	-0.191257	-0.828491	-0.341731	-0.811822	0.752729	-0.0343903	-0.144388	-0.148486	-0.326493	-0.210205	-0.247763	-0.138984	-0.376562	-0.177085	-0.233607	-0.353493	-0.19406
Young	-0.140174	-0.321511	-0.220466	-0.331211	-0.443972	-0.116807	-0.30845	-0.747882	-0.13108	-0.20462	-0.68271	-0.150431	-0.157019	-0.115161	-0.197411	-0.25422	-0.970818	-0.341731	-0.408251	0.761416	-0.863623	-0.339162	-0.148486	-0.326493	-0.210205	-0.247763	-0.138984	-0.442888	-0.131803	-0.231572	1.82241	-0.168351
Young	-0.140174	-0.321511	-0.221446	-0.331211	-0.458387	-0.116807	-0.265913	-0.747882	-0.13108	-0.210514	-0.576812	-0.150431	-0.157019	-0.115161	-0.197411	-0.270776	-0.604015	-0.288788	-1.0277	-2.11963	-0.851647	-0.339574	-0.148486	-0.326493	-0.210205	-0.247763	-0.138984	-0.694742	-0.188685	-0.233607	-0.353493	-0.207446
Young	-0.140174	-0.321511	-0.194246	-0.288237	-0.426876	-0.116807	-0.149228	0.825085	-0.130145	-0.199147	-0.68271	-0.145299	-0.157019	-0.115161	-0.135343	-0.256362	-0.592706	-0.00982839	-0.707155	0.453223	-0.674111	-0.350058	-0.148486	-0.259639	-0.210205	-0.247763	-0.138984	-0.201049	-0.165931	-0.233607	-0.353493	-0.158161
Young	-0.140174	-0.321511	-0.192421	-0.331211	-0.455537	-0.116807	-0.267669	-0.747882	-0.13108	-0.188726	-0.413052	-0.150431	-0.157019	-0.115161	-0.147562	-0.120557	-0.627244	-0.190843	-0.669918	-1.0654	-0.721282	-0.224941	-0.148486	-0.326493	-0.0985521	-0.247763	-0.113133	-0.434764	-0.125097	-0.190909	-0.353493	-0.19034
Young	-0.127576	-0.0044567	-0.209863	-0.161029	-0.246025	-0.100916	-0.0524463	-0.377885	-0.0673681	0.0600271	-0.479336	-0.138013	-0.157013	-0.0858344	-0.125999	-0.245769	0.353693	-0.269845	1.41788	1.63066	0.129991	-0.148233	-0.112636	-0.17801	-0.0603536	-0.244605	-0.127818	0.715945	0.780402	0.235901	-0.27156	-0.114515
Young	0.11969	0.425573	-0.0810915	0.61409	0.12347	-0.114672	-0.186107	1.42119	-0.0494081	-0.13141	3.63494	0.0310885	-0.157019	-0.0943135	0.0425791	-0.0421216	-1.03724	1.99804	2.43737	-1.08376	-0.071509	-0.217654	0.173047	1.03602	0.478082	0.390243	0.0227957	-0.449648	-0.16496	-0.233607	-0.262792	-0.012654
Young	-0.140174	-0.321511	-0.216594	-0.331211	-0.458387	-0.116807	-0.269425	-0.747882	-0.13108	-0.20462	-0.638027	-0.150431	-0.157019	-0.115161	-0.197411	-0.26148	-0.44481	-0.183406	-0.520466	-0.222552	-0.754608	-0.336225	-0.148486	-0.326493	-0.210205	-0.247763	-0.138984	-0.505918	-0.0464488	-0.233607	-0.353493	-0.180217
Young	-0.0485364	-0.18662	-0.0984526	-0.246602	-0.0457316	-0.0832408	-0.226108	1.08997	-0.0821982	0.205557	-0.418511	-0.113612	0.34643	-0.0809321	-0.149276	-0.102347	-1.66017	0.849783	-0.0278287	0.846482	-0.41241	-0.365777	-0.072867	0.172488	-0.145999	-0.247763	-0.101031	-0.415818	-0.0552382	0.0667807	-0.265358	-0.152811
Young	-0.0445762	-0.112023	-0.122031	0.00695343	0.432291	-0.0690848	-0.24484	1.60572	0.0516488	-0.0595031	-0.394726	-0.145675	-0.157013	-0.0528247	-0.195553	-0.203754	-0.194151	-0.32443	1.61463	1.63066	-0.39356	-0.302841	-0.112636	-0.0789402	-0.220589	-0.244605	-0.10723	-0.112255	-0.131148	1.04966	0.0935109	-0.00120798
Young	-0.130917	-0.32147	-0.200695	-0.119968	-0.389302	-0.103807	-0.301036	-0.554836	-0.138999	-0.195301	-0.459997	-0.148986	-0.156952	-0.10818	-0.197507	-0.229939	-1.21615	-0.0897346	0.0016088	-1.53302	0.143103	0.203544	-0.130363	-0.280349	-0.212717	-0.246184	-0.138936	-0.302553	-0.106013	-0.23551	-0.353643	-0.155198
Young	-0.140983	-0.320598	-0.218993	-0.117739	-0.333601	-0.0933978	-0.24484	-0.377885	-0.119416	-0.170734	1.13604	-0.150697	-0.157013	-0.114329	-0.190522	-0.201017	0.976317	-0.0931795	-0.404729	-0.118153	-0.450164	-0.311061	-0.112636	-0.234605	-0.187467	-0.244605	-0.139065	-0.666206	-0.136356	-0.237532	-0.172968	-0.0517798
Young	-0.140174	-0.321511	-0.20716	-0.331211	-0.337456	-0.116807	-0.318792	-0.747882	-0.13108	-0.206035	-0.230187	-0.150431	-0.157019	-0.115161	-0.140595	0.328514	-0.53708	-0.00982839	0.373729	-0.992656	-0.063864	-0.287641	-0.148486	-0.326493	-0.179509	-0.247763	-0.104352	-0.273907	-0.112001	-0.233607	-0.353493	-0.19406
Young	-0.1251	0.592437	-0.170269	-0.291545	-0.145795	-0.117047	-0.131472	-0.377885	-0.12459	-0.137352	-0.567064	-0.119857	-0.157013	-0.106689	-0.189471	-0.233391	1.66802	-0.0370508	0.000853997	1.22039	-0.487445	-0.289127	-0.112636	-0.00917976	-0.106467	-0.205914	-0.0895192	0.0765234	-0.107507	-0.0288682	-0.301502	-0.0834077
Young	-0.140983	-0.320598	-0.189691	-0.314628	0.00371328	-0.116431	-0.165814	-0.0103446	-0.12459	-0.177707	-0.169751	-0.150697	-0.157013	-0.114329	-0.109522	-0.169357	0.434552	-0.354459	2.14753	1.63066	1.61512	0.621793	-0.112636	-0.234605	-0.0177674	-0.244605	-0.118963	0.0527201	0.228985	-0.237532	-0.281612	-0.0960491
Young	0.000636156	0.608092	0.0195944	0.206792	1.41926	-0.113072	-0.239961	0.764148	0.0074683	-0.167295	0.656067	-0.107974	-0.126771	-0.0628613	-0.0609229	0.00703463	-0.037595	-0.197579	0.69578	-0.555281	0.347084	0.4763	0.151605	0.71398	0.0857728	-0.244605	-0.103319	1.17127	-0.123506	-0.237532	0.359989	0.0135535
Young	-0.140983	-0.320598	-0.0560197	-0.327141	-0.408355	-0.117047	-0.23001	-0.377885	-0.12459	-0.18483	-0.633348	-0.150697	-0.157013	-0.114329	-0.167079	-0.267312	-0.538574	-0.354459	-0.722754	-0.102577	-0.351097	-0.296249	-0.112636	-0.234605	-0.213406	0.066502	-0.103319	0.458853	-0.0806117	-0.22153	-0.357107	-0.114515
Young	-0.02164	-0.128745	-0.0713804	-0.0784038	0.0841659	-0.117047	-0.289718	-0.377885	-0.015145	-0.163883	0.117999	-0.150697	-0.157013	-0.0870204	-0.166028	-0.199588	-0.0666649	0.410997	0.85127	1.63066	-0.408666	-0.299398	-0.112636	-0.220278	-0.208287	-0.244605	-0.132689	0.918358	-0.0851761	0.461206	-0.308132	-0.114515
Young	-0.135249	-0.320598	-0.179912	-0.3317	-0.309382	-0.111393	-0.0424949	0.251342	-0.12459	-0.177707	-0.513647	-0.150697	-0.157013	-0.114329	-0.165033	-0.245769	0.605711	-0.362359	-0.613559	1.63066	-0.583878	-0.289551	-0.112636	-0.215433	-0.183939	-0.244605	-0.1366	-0.106546	-0.128585	-0.237532	-0.357107	-0.114515
Young	-0.0685438	-0.298611	-0.129127	-0.331369	-0.359832	-0.116859	0.0296037	-0.019092	-0.138925	-0.100785	-0.472318	-0.0401776	-0.156131	-0.114155	-0.182118	-0.239996	-0.715455	-0.194702	-0.273896	0.176218	-0.399892	-0.235543	-0.023411	0.23153	-0.162883	-0.248948	-0.0820291	-0.467628	-0.117455	-0.245662	-0.357214	0.0136874
Young	-0.139044	-0.320598	-0.151279	-0.289676	-0.253819	-0.116431	-0.254791	-0.377885	-0.12459	-0.18483	-0.631399	-0.147294	-0.157013	-0.110637	-0.185435	-0.263384	1.26515	-0.362359	0.135713	0.871801	-0.517722	-0.22796	-0.112636	-0.150517	-0.175895	-0.244605	-0.139065	-0.235788	-0.106301	-0.122283	-0.357107	-0.114515
Young	-0.139044	-0.137166	-0.177148	-0.145424	0.0623767	-0.117047	-0.00307969	0.0373241	-0.0964089	-0.174203	-0.039913	-0.150697	-0.157013	-0.114328	-0.160942	-0.207325	2.80683	-0.362359	0.0310463	1.01116	1.78779	0.252765	-0.112636	-0.205987	-0.209276	-0.244605	-0.0560904	0.645416	0.0226612	0.161465	-0.301502	-0.114515
Young	-0.140983	-0.320598	-0.127302	-0.3317	-0.301336	-0.0987563	-0.289718	-0.377885	-0.12459	-0.18483	-0.654013	-0.150697	-0.157013	-0.114329	-0.183389	-0.225654	0.830594	-0.362359	-0.657338	1.63066	-0.094296	-0.143362	-0.112636	-0.234605	-0.148838	-0.244605	-0.126859	-0.00349309	-0.118508	-0.237532	-0.0829296	-0.0278931
Young	-0.140756	-0.32147	-0.220737	-0.294134	-0.392013	-0.116711	-0.305328	-0.554836	-0.138999	-0.184486	-0.387123	-0.150688	-0.156952	-0.10818	-0.16835	0.334525	-0.239963	-0.364506	-0.59494	1.05103	-0.436806	-0.199859	-0.130363	-0.280349	-0.215105	-0.246184	-0.127671	1.26779	-0.159171	-0.23551	0.117892	-0.0274368
Young	0.0162707	1.28059	-0.120727	0.756868	0.983183	-0.0939577	0.682297	0.140156	0.130536	0.305234	-0.288867	-0.0805232	-0.117409	-0.0312742	-0.18596	-0.224047	0.288693	0.337889	0.759687	0.605597	-0.686234	-0.339079	-0.0924341	-0.0277099	-0.117716	-0.246184	0.18138	-0.0817626	-0.142038	1.65267	-0.224937	0.0168158
Young	-0.13854	-0.321363	-0.199537	-0.315959	-0.285958	-0.116859	-0.143667	-0.410245	-0.138926	-0.192196	-0.454382	-0.148826	-0.156992	-0.114155	-0.197538	-0.268502	0.185659	-0.370757	-0.276412	1.2644	-0.694962	-0.106051	-0.13008	-0.27849	-0.213212	-0.248948	-0.134917	-0.469048	-0.166821	-0.245667	-0.357214	-0.139789
Young	-0.1251	-0.283988	-0.156665	-0.295285	-0.0332447	-0.117047	-0.175765	0.840565	-0.121114	-0.143876	-0.444634	-0.0958606	-0.146738	-0.11166	-0.125999	-0.220774	2.84354	-0.112825	-0.355415	1.63066	0.412092	1.12827	-0.112636	-0.234605	-0.234699	-0.244605	-0.124867	0.752189	-0.118508	-0.237532	-0.340853	-0.0816192
Young	-0.140983	-0.320598	-0.195354	-0.3317	-0.358156	-0.117047	-0.297328	-0.377885	-0.12459	-0.192157	-0.590069	-0.150697	-0.157013	-0.114329	-0.197588	-0.213752	-0.334712	-0.362359	-0.607521	1.4399	-0.76991	-0.388076	-0.112636	-0.234605	-0.205233	-0.244605	-0.139065	-0.261722	-0.128585	-0.237532	-0.357107	-0.114515
Young	-0.130133	-0.311265	-0.145913	-0.0843724	-0.111686	-0.109713	-0.307475	-0.377885	-0.0390973	-0.170734	0.265383	-0.150697	-0.14962	-0.1031	0.320022	1.33616	-0.222847	-0.362359	-0.231123	1.11898	1.86096	-0.17493	-0.112636	-0.0876603	-0.0980359	-0.244605	-0.125826	0.361822	-0.161348	-0.18891	-0.357107	-0.114515
Young	0.188746	1.83105	-0.178013	0.272661	1.77744	-0.0802016	-0.255962	0.0628784	0.255336	0.224236	0.348822	-0.105662	-0.146792	-0.00735663	-0.149497	-0.0412885	-0.249744	-0.370455	-0.30912	-1.07727	-0.706625	-0.257771	-0.0620616	0.217421	0.0086876	2.83014	-0.139065	-0.0745336	-0.143835	0.474259	5.50093	0.0887877
Young	-0.140116	-0.190653	-0.171884	-0.0749522	0.100005	-0.0889191	-0.261425	-0.706209	-0.0772521	-0.122401	-0.0753943	-0.145183	-0.15689	-0.0815973	-0.138936	-0.211014	-0.341674	-0.366653	-0.738857	0.125097	-0.712011	-0.361119	-0.148091	-0.31087	-0.161442	-0.247763	-0.138806	0.426783	-0.165671	-0.00629063	-0.085496	-0.111002
Young	-0.135001	-0.322342	-0.220085	-0.153981	-0.159287	-0.116375	-0.280352	-0.00371029	-0.128622	-0.182188	-0.571353	-0.150676	-0.156156	-0.0963801	-0.062471	-0.226011	-0.468107	-0.366653	0.175466	0.500583	-0.679192	-0.37922	-0.108669	-0.32395	-0.194091	-0.247763	-0.118004	-0.157106	-0.146047	-0.233489	-0.0912704	-0.177543
Young	-0.133103	-0.300354	-0.138338	-0.30377	0.21465	-0.106114	-0.29167	-0.409631	-0.153263	-0.16904	0.247057	-0.142176	-0.156972	-0.112642	0.603049	2.12671	1.25839	-0.263811	1.99707	-1.6205	6.65391	8.73156	-0.147525	-0.248618	-0.10522	-0.253291	-0.128704	2.23677	-0.149605	-0.253802	0.527661	0.627515
Young	-0.140595	-0.322128	-0.203004	-0.331038	-0.408355	-0.116671	-0.288743	-0.442606	-0.153263	-0.206217	-0.568234	-0.150364	-0.156972	-0.113981	-0.195553	-0.26386	-1.5659	-0.379155	-0.560723	-0.974674	-0.852035	-0.214458	-0.147525	-0.322375	-0.211771	-0.253291	-0.139065	-0.478763	-0.17609	-0.253802	-0.335934	-0.174632
Young	-0.120233	-0.231568	-0.170553	-0.284354	-0.0479105	-0.102915	-0.196839	-0.442606	-0.102711	-0.146291	-0.249682	-0.131855	-0.124271	-0.0890656	-0.104989	-0.200064	0.0970227	-0.379155	0.109043	-0.945056	-0.684209	-0.250731	-0.147525	-0.271629	-0.19022	-0.253291	-0.132984	-0.32336	-0.104592	0.104786	-0.0991835	-0.178304
Young	-0.140595	-0.231568	-0.205518	-0.188426	-0.224068	-0.0867598	-0.0844468	0.496319	-0.126236	-0.191404	-0.674288	-0.14767	-0.152468	-0.100111	-0.13396	-0.252434	-0.751436	-0.205718	-0.867677	-1.60867	-0.466672	-0.329185	-0.147525	-0.288222	-0.217234	-0.253291	-0.139065	-0.307652	-0.184154	-0.152598	-0.246752	-0.167429
Young	-0.140595	-0.322128	-0.211823	-0.322395	-0.269658	-0.116671	-0.255962	-0.442606	-0.153263	-0.197918	-0.328053	-0.150364	-0.156972	-0.113981	-0.191627	-0.214704	0.235036	-0.379155	-0.37504	-1.06215	-0.714537	-0.322841	-0.147525	-0.324131	-0.0961862	-0.253291	-0.139065	-0.383493	-0.157013	-0.253802	-0.357321	-0.11377
Young	-0.140529	-0.322342	-0.20618	-0.294321	-0.457155	-0.116375	-0.322304	-0.731787	-0.153407	-0.202138	-0.661032	-0.150679	-0.15689	-0.10203	-0.197427	-0.260885	-0.0929499	-0.0923376	-0.199422	-0.238376	-0.487406	-0.327499	-0.148091	-0.326093	-0.237882	-0.247763	-0.138806	-0.219711	-0.165671	-0.233489	-0.350178	-0.195881
Young	-0.140529	-0.322342	-0.18273	-0.265802	-0.291615	-0.116375	-0.0842517	0.695348	-0.152432	-0.184944	-0.183008	-0.141136	-0.13493	-0.10203	-0.122571	0.565845	-1.58943	-0.332709	-0.774585	-0.112351	-0.226324	0.0677081	-0.144588	-0.264726	-0.213793	-0.247763	-0.138806	-0.145858	-0.165671	-0.233489	-0.350178	-0.0212591
Young	-0.129061	-0.322342	-0.213364	-0.270691	-0.228259	-0.116375	-0.208741	-0.731787	-0.153407	-0.202138	-0.327273	-0.109102	0.107068	-0.10203	-0.192954	-0.194708	-0.723826	-0.366653	0.374735	0.551675	-0.149044	-0.273361	-0.145455	-0.227787	-0.135202	-0.247763	-0.138806	-0.346737	-0.0659471	-0.233489	0.0625001	-0.0925572
Young	-0.140116	-0.306877	-0.191759	-0.221721	-0.215688	-0.108593	-0.257718	-0.46074	-0.14002	-0.160762	-0.631009	-0.150676	-0.15689	-0.10203	-0.0533482	-0.238985	-0.546758	-0.219188	0.754655	-0.627392	1.6037	0.476736	-0.148091	-0.298153	-0.218439	-0.247763	-0.133722	-0.533243	-0.10499	-0.156643	0.253484	-0.174626
Young	-0.140529	-0.322342	-0.167363	-0.294321	-0.253568	-0.116375	-0.231181	0.34373	-0.153411	-0.163391	-0.3803	-0.145761	-0.15689	-0.10203	-0.135287	-0.208515	0.392407	-0.345899	-0.563742	-0.555209	-0.718792	-0.247111	-0.126182	-0.260608	-0.123717	-0.247763	-0.131139	-0.209286	-0.143729	-0.233489	-0.328449	-0.142259
Young	-0.140595	-0.322128	-0.213722	-0.313766	-0.167919	-0.116271	-0.303767	-0.442606	-0.139275	-0.154883	4.24553	-0.14342	-0.156972	-0.108876	-0.07469	0.107847	-0.294673	-0.379155	-0.627146	-0.686125	-0.722313	-0.178928	-0.147525	-0.301786	-0.169228	-0.253291	-0.1366	0.292002	-0.166259	-0.253802	-0.173823	-0.179535
Aged	-0.11289	-0.304149	-0.122903	-0.277667	-0.206469	-0.112992	-0.244254	0.162393	-0.13108	-0.176241	1.64838	-0.139661	-0.15577	-0.115161	-0.171613	-0.149956	0.493914	-0.253988	-0.778107	0.41001	-0.397767	-0.284634	-0.148486	-0.0937159	-0.207211	-0.247763	-0.138984	-0.434082	-0.1335	-0.225387	-0.0313876	-0.148172
Aged	-0.129638	-0.0791722	-0.196077	0.109785	-0.109675	-0.116807	-0.301426	-0.74798	-0.13108	-0.147588	1.13565	-0.150431	-0.157019	-0.105148	-0.197411	-0.190662	-0.109522	-0.341731	-0.226091	0.813699	1.01007	-0.1119	-0.148486	-0.27175	-0.210205	-0.247763	-0.127154	0.0446815	-0.130118	0.0437328	-0.353493	-0.149492
Aged	-0.140174	-0.321511	-0.220466	-0.291761	-0.398718	-0.116807	-0.31528	-0.581385	-0.13108	-0.183677	-0.66805	-0.150185	-0.157019	-0.115161	-0.157956	-0.0921111	-0.250932	-0.341731	0.460783	0.84924	-0.492264	-0.304881	-0.148486	-0.326493	-0.158904	-0.247763	-0.13505	-0.523586	-0.134355	-0.233607	-0.353493	-0.150155
Aged	-0.140174	-0.321511	-0.199753	-0.331211	-0.24988	-0.116807	-0.0711783	1.09758	-0.131082	-0.183677	0.376506	-0.146253	-0.15318	-0.11437	0.0147684	0.00394004	-1.7449	-0.107352	-0.411271	0.555528	0.946782	-0.182548	-0.148486	-0.284104	-0.210205	-0.247763	-0.130475	-0.130292	-0.153713	-0.233618	-0.286103	-0.170419
Aged	-0.139704	-0.321511	-0.186954	-0.291761	-0.421261	-0.116807	-0.304938	-0.747882	-0.13108	-0.178704	-0.62672	-0.140586	-0.157019	-0.115161	-0.196603	-0.206016	0.204472	-0.341731	-0.413787	0.845563	-0.458316	-0.293113	-0.148486	-0.259639	-0.210205	-0.247763	-0.138984	-0.430702	-0.167886	-0.233607	-0.353493	-0.112779
Aged	-0.0413586	-0.269163	-0.145798	0.13481	0.280437	-0.112192	-0.119569	0.704194	-0.00928663	0.150559	-0.384199	-0.104881	-0.10383	-0.035038	-0.135343	-0.253744	-1.70704	-0.17611	-0.0625498	0.327102	0.49485	-0.172159	-0.148486	0.321577	-0.210205	-0.247763	-0.119111	-0.329268	-0.0852815	0.315698	-0.345345	-0.156817
Aged	-0.140595	-0.322128	-0.200497	-0.330089	-0.403914	-0.116671	-0.267864	-0.442606	-0.153263	-0.199561	0.629944	-0.144258	-0.0839021	-0.113981	-0.16437	-0.198041	-1.548	-0.379155	-0.954732	-1.26467	-0.587728	-0.284445	-0.147525	-0.264968	-0.184843	-0.253291	-0.139065	-0.390679	-0.135373	-0.253802	-0.342137	-0.163886
Aged	-0.140384	-0.321191	-0.196962	-0.331125	-0.197544	-0.116739	-0.323777	-0.595244	-0.142172	-0.20209	1.18127	-0.150397	-0.156996	-0.114571	-0.123179	0.608038	0.125651	-0.360443	2.84019	-0.768882	-0.310525	1.57453	-0.148005	-0.307206	-0.204428	-0.250527	-0.131741	0.0235625	-0.174492	-0.243704	-0.355407	-0.189634
Aged	-0.140384	-0.318582	-0.19851	-0.308228	-0.322874	-0.116739	-0.255376	-0.235051	-0.142172	-0.187645	-0.562386	-0.150397	-0.156996	-0.114571	-0.170562	-0.236961	-0.147099	-0.360443	0.0302915	0.522229	-0.127063	-0.240366	-0.148005	-0.325312	-0.204041	-0.250527	-0.139024	-0.496942	-0.161261	-0.243704	-0.355407	-0.183598
Aged	-0.121305	-0.321511	-0.161781	-0.263788	-0.370727	-0.116807	-0.287182	-0.581385	-0.13108	-0.199147	-0.442685	-0.141511	-0.157019	-0.115161	-0.186762	-0.0877072	-0.166202	-0.107352	-0.669918	0.0279873	-0.13764	-0.274894	-0.148486	-0.211437	-0.210205	-0.247763	-0.127154	-0.484898	-0.130961	-0.233607	-0.353493	-0.148832
Aged	-0.120398	6.25682	-0.131688	3.48381	0.49833	0.154451	6.6058	-0.278419	0.538102	-0.0942766	0.43928	-0.141511	-0.157019	0.097948	2.66463	0.500026	-0.796093	0.0238488	-0.135515	0.330658	-0.0398905	-0.186109	-0.148486	-0.199568	-0.210205	-0.247763	-0.138984	-0.436781	-0.145625	0.586817	-0.353493	-0.187404
Aged	-0.140174	-0.321511	-0.0888969	-0.331211	-0.21728	-0.116807	-0.325641	-0.684094	-0.13108	-0.201852	-0.230187	-0.150431	-0.157019	-0.11437	-0.176699	-0.241841	0.500231	-0.341731	-0.550155	0.141377	0.353751	-0.196204	-0.148486	-0.296457	-0.0568262	-0.247763	-0.138984	-0.32657	-0.0868263	-0.233607	-0.353493	-0.211828
Aged	-0.140174	-0.321511	-0.221446	-0.331211	-0.409948	-0.116807	-0.311767	-0.747882	-0.13108	-0.210514	-0.318305	-0.150431	-0.157019	-0.115161	-0.196603	-0.241365	-0.170583	-0.221434	-0.663376	-1.09614	-0.867626	-0.344232	-0.148486	-0.326493	-0.210205	-0.247763	-0.138984	-0.276606	-0.167886	-0.233607	-0.353493	-0.18307
Aged	-0.140174	-0.321511	-0.192421	-0.331211	-0.282564	-0.116807	-0.274889	-0.747882	-0.13108	-0.210513	-0.0921602	-0.150431	-0.157019	-0.115161	-0.197411	-0.216847	2.86535	-0.341731	0.244908	0.823649	1.71987	-0.107773	-0.148486	-0.326493	-0.210205	-0.247763	-0.138984	-0.344124	-0.180338	-0.233607	2.3543	-0.199404
Aged	-0.140174	-0.321511	-0.221446	-0.331211	-0.407098	-0.116807	-0.290694	-0.747882	-0.13108	-0.210514	-0.675068	-0.150431	-0.157019	-0.115161	-0.176699	-0.262313	-0.378996	-0.341731	-0.686524	0.650488	-0.798566	-0.402592	-0.148486	-0.326493	-0.210205	-0.247763	-0.138984	-0.530375	-0.164	-0.233607	-0.353493	-0.164929
Aged	-0.140174	-0.321511	-0.220466	-0.331211	-0.409948	-0.116807	-0.325621	-0.747882	-0.13108	-0.210514	-0.68271	-0.150431	-0.157019	-0.115161	-0.197411	-0.239937	-0.517179	-0.190843	-0.979389	-0.352581	-0.0848508	-0.189918	-0.148486	-0.326493	-0.210205	-0.247763	-0.138984	-0.280639	-0.173937	-0.233607	-0.353493	-0.185954
Aged	-0.140174	-0.321511	-0.183332	-0.331211	-0.395868	-0.116807	-0.303182	-0.747882	-0.13108	-0.193872	0.0127242	-0.150431	-0.153509	-0.115161	-0.197411	-0.201969	-0.794565	-0.271108	-1.0131	-0.504884	-0.569005	-0.216026	-0.148486	-0.326493	-0.206652	-0.247763	-0.138984	-0.0165309	-0.183744	-0.233607	-0.262792	-0.187404
Aged	-0.140983	-0.320598	-0.137905	-0.3317	-0.253819	-0.117047	-0.284645	-0.377885	-0.12459	-0.199783	-0.525345	-0.150697	-0.157013	-0.114329	-0.195553	-0.188876	0.83759	-0.362359	-0.607521	1.63066	-0.158093	-0.276238	-0.112636	-0.234605	-0.200114	-0.244605	-0.132689	-0.224284	-0.14167	-0.237532	-0.357107	-0.114515
Aged	-0.140983	-0.320598	-0.143237	0.018531	0.0477108	-0.0811614	-0.279767	-0.377885	-0.0921993	-0.199783	-0.048101	-0.150697	-0.157013	-0.0830057	-0.169124	-0.0953247	2.07357	-0.362359	-0.394665	1.63066	0.118622	-0.123056	-0.112636	-0.234605	-0.166819	-0.0479917	-0.139065	-0.286746	-0.131148	0.178939	0.107626	-0.114515
Aged	-0.140446	-0.32147	-0.120433	-0.306359	-0.146004	-0.116711	-0.263767	-0.554836	-0.138999	-0.187681	0.654703	-0.150688	-0.156952	-0.10818	-0.118728	0.305602	2.07321	-0.364506	0.268307	1.05857	2.70337	2.19258	-0.130363	-0.280349	-0.198694	-0.246184	-0.127044	1.22059	-0.108876	-0.23551	-0.353643	-0.137473
Aged	-0.140983	-0.320598	-0.149934	-0.273424	-0.374666	-0.117047	-0.170887	1.36246	-0.105171	-0.195922	-0.517547	-0.142523	-0.156227	-0.114329	-0.123953	-0.231248	0.398486	-0.354459	-0.626139	-0.0142422	-0.257093	-0.0358283	-0.112636	-0.234605	-0.223687	-0.244605	-0.139065	-0.0893325	-0.151267	-0.229573	-0.357107	-0.114515
Aged	-0.140983	-0.320598	-0.203984	-0.284211	-0.461161	-0.117047	-0.259864	0.331445	-0.12459	-0.181247	-0.309727	-0.144865	-0.125058	-0.110637	-0.183389	-0.0605701	1.20147	-0.362359	-0.509899	-1.38509	0.476103	-0.0606865	-0.112636	-0.234605	-0.190005	-0.244605	-0.139065	-0.112255	-0.161348	-0.21344	-0.314762	-0.114515
Aged	0.131901	4.04358	3.40674	7.65556	0.0235331	-0.0872396	2.11998	2.6419	-0.105987	-0.11631	-0.186712	1.29068	1.16647	-0.0906575	-0.0408252	-0.141684	0.876508	0.567034	-0.429638	-0.850967	0.475055	-0.272288	0.302614	1.99619	-0.0486316	-0.246184	0.0385139	-0.0495515	-0.116197	0.21825	-0.131157	0.251003
Aged	-0.126338	-0.145586	-0.153969	-0.228768	2.58667e-05	-0.105314	-0.170887	-0.377885	-0.119416	-0.150467	-0.212641	-0.148942	-0.157013	-0.0962522	-0.187425	-0.248149	-0.261222	-0.0931795	-0.488261	1.63066	-0.689542	-0.344563	-0.112636	-0.234605	-0.2042	-0.244605	-0.126859	-0.0139745	-0.136356	-0.0969772	-0.357107	-0.11078
Aged	-0.140789	-0.321363	-0.183254	-0.322826	-0.259099	-0.116859	-0.225717	-0.410245	-0.138193	-0.189583	-0.46257	-0.15053	-0.156992	-0.114155	-0.194502	-0.254101	-0.699766	-0.370757	-0.722251	0.617184	-0.360849	-0.213078	-0.13008	-0.279368	-0.190327	-0.248948	-0.122653	-0.0973143	-0.0939831	-0.221356	-0.273806	-0.104161
Aged	-0.119408	-0.320598	-0.201085	-0.291545	-0.374666	-0.117047	-0.24484	-0.377885	-0.12459	-0.195922	-0.576812	-0.142523	-0.157013	-0.114329	-0.197588	-0.258623	0.55314	-0.362359	-0.331764	1.03075	-0.470345	-0.280365	-0.112636	0.0505284	-0.203168	-0.244605	-0.135641	-0.108449	-0.0897874	-0.237532	-0.353899	-0.114515
Aged	-0.136321	-0.321363	-0.201865	-0.323366	-0.406637	-0.115711	-0.0752759	0.0225812	-0.138926	-0.154724	-0.0859217	-0.145692	-0.156992	-0.112151	-0.182753	-0.223988	1.04242	-0.06722	0.224529	0.409134	-0.167009	-0.300347	-0.13008	-0.227805	-0.220977	5.53456	-0.102839	-0.669999	-0.134829	-0.117626	-0.357214	0.00689975
Aged	-0.140983	-0.320598	-0.151279	-0.314628	-0.34173	-0.099796	-0.235083	-0.377885	-0.12459	-0.199783	-0.344429	-0.150697	-0.157013	-0.114329	-0.175206	-0.198874	2.1388	-0.362359	-0.132998	-0.0176228	-0.346688	-0.202053	-0.112636	-0.234605	-0.23629	-0.244605	-0.128778	1.67591	-0.0967979	-0.155773	-0.357107	-0.114515
Aged	0.288824	0.559468	0.65691	0.492562	1.68851	0.290752	1.32279	3.45866	0.233963	1.70284	1.85824	0.239119	9.78319	-0.0247356	0.791351	0.0382483	2.60546	3.0139	0.719179	0.800109	1.7023	-0.224741	0.41927	2.45015	0.515979	2.93082	0.522881	-0.0696906	0.685096	0.940003	3.88286	0.331065
Aged	-0.140983	-0.320598	0.55553	-0.3317	-0.261697	-0.117047	-0.215181	0.0815527	-0.12459	-0.199783	-0.448533	-0.150697	-0.157013	-0.114329	-0.185435	-0.145433	0.0794993	-0.362359	-1.0443	1.5294	1.28033	-0.0940115	-0.112636	-0.234605	-0.211857	-0.244605	-0.115052	0.266751	-0.161348	-0.237532	-0.357107	-0.114515
Aged	0.0154044	-0.120444	0.369694	0.345147	0.421816	0.077993	0.217997	2.65075	-0.0368544	0.707688	1.88466	-0.0422014	-0.00842494	-0.0680998	0.182627	0.116297	-1.04882	2.21104	1.16879	-1.2676	0.844245	0.201468	0.200782	0.736991	0.0718786	0.441567	0.0703193	0.33995	0.284319	0.0918277	0.601873	-0.0363613
Aged	-0.140983	-0.320598	-0.198213	-0.299024	-0.277452	-0.117047	2.11461	-0.377885	-0.12459	-0.195922	0.0961639	-0.150697	-0.157013	-0.114329	-0.00795555	-0.15924	-0.223832	0.215669	1.24578	1.10176	0.244923	0.232836	-0.112636	-0.234605	-0.161829	-0.244605	-0.105237	1.27027	0.444098	-0.0374289	-0.268139	-0.108919
Aged	-0.11817	0.191227	-0.120233	-0.0130376	0.180332	-0.0850802	-0.234108	-0.554836	-0.000524187	0.0620492	-0.579931	-0.117038	-0.15667	-0.0644828	-0.197507	-0.265527	-0.019766	0.859325	-0.41278	0.469685	-0.247233	-0.205567	-0.130363	0.00244699	-0.203318	-0.246184	-0.131837	-0.137308	-0.124249	0.582866	-0.205262	-0.115868
Aged	-0.101174	-0.201208	-0.0841123	-0.258826	0.022318	-0.116671	-0.273718	-0.337145	-0.151796	-0.181753	1.51269	-0.0887774	-0.117573	-0.0979779	-0.108195	-0.224107	-1.60852	-0.0472943	0.296235	-1.30379	-0.587866	-0.280412	-0.117124	-0.0831792	-0.0258545	-0.253291	-0.0509986	-0.0998707	-0.0375774	0.0335258	0.0823898	-0.110576
Aged	-0.140595	-0.322128	-0.185488	-0.327213	-0.276195	-0.106914	-0.325016	-0.442606	-0.153263	-0.186564	3.97572	-0.150364	-0.156972	-0.113981	-0.191627	-0.108655	-1.10554	-0.379155	-0.423348	-0.771247	0.336814	-0.352039	-0.147525	-0.271629	-0.0466744	-0.253291	-0.135419	-0.236015	-0.0229479	-0.253802	1.16605	-0.0844328
Aged	0.571484	4.08509	0.899831	4.14574	2.10688	0.208036	0.0375063	2.71414	-0.109297	0.684016	2.40245	0.485775	-0.0981896	-0.0753196	0.0504302	0.509547	0.62123	2.4169	4.37068	-1.38278	0.650749	0.355546	0.60539	2.21153	0.672773	5.64906	0.625474	1.2332	-0.00299318	-0.212687	1.95095	0.79105
Aged	-0.140529	-0.322342	-0.202578	-0.294321	-0.387907	-0.116375	-0.27645	0.143964	-0.153407	-0.193369	-0.657133	-0.150679	-0.15689	-0.10203	-0.122571	-0.261718	0.0386114	-0.180179	-0.849059	-0.00806441	-0.79893	-0.293879	-0.146329	-0.326093	-0.224934	-0.247763	-0.138806	-0.270953	-0.165671	-0.233489	-0.350178	-0.135175
Aged	-0.105547	-0.165985	-0.196733	-0.108247	0.0964853	-0.111713	-0.250108	-0.442606	-0.0376662	-0.113018	-0.528854	-0.140153	-0.141375	-0.0662511	-0.174709	-0.25779	-0.111832	-0.211892	-0.397684	-1.01237	-0.205866	-0.272924	-0.12747	-0.158632	-0.118081	-0.253291	-0.128704	-0.234794	-0.133992	-0.011935	-0.213816	-0.148893
Aged	-0.133268	-0.322342	-0.173695	-0.246098	-0.240913	-0.101076	-0.242498	-0.731787	-0.153407	-0.163391	-0.319865	-0.150679	-0.15689	-0.10203	-0.138936	-0.0631886	0.132375	0.122214	0.5106	-0.127848	1.71955	-0.14427	-0.129445	0.0135893	7.19968	-0.247763	-0.111362	0.152336	-0.141436	-0.233489	-0.194996	-0.121253
Aged	-0.0930063	-0.320634	-0.154692	-0.153981	-0.140599	-0.0852402	-0.287767	-0.412579	-0.132773	-0.0878494	1.04051	-0.0119892	0.558108	-0.10203	-0.04605	-0.184949	0.51232	-0.307451	-0.557703	-0.0993724	0.515597	0.0643473	-0.107109	0.121984	-0.0774311	-0.247763	-0.138806	-0.507367	-0.165671	-0.233489	-0.350178	-0.0859475
Aged	-0.116768	-0.262047	-0.178635	-0.267312	-0.319857	-0.109313	-0.29167	-0.259008	-0.133676	-0.159587	-0.362754	-0.124656	-0.156972	-0.0981672	-0.197488	-0.226487	-0.344934	0.172029	0.0939469	-1.53662	-0.860013	-0.273762	-0.106895	-0.133441	-0.156667	-0.253291	-0.0804425	-0.285241	-0.149605	-0.253802	-0.253168	-0.14214
Aged	-0.128648	-0.322128	-0.219446	-0.211869	-0.359497	-0.0891591	-0.325036	-0.292179	-0.153263	-0.199561	-0.37991	-0.150364	-0.146882	-0.113981	-0.181178	-0.0267677	-0.587884	-0.379155	0.0199758	-1.29769	-0.371688	-0.109978	-0.145824	-0.264968	-0.201705	-0.253291	-0.139065	-0.341425	-0.128491	-0.253802	-0.357321	-0.158055
Aged	-0.049114	0.529344	-0.187981	-0.0375589	0.534701	-0.096197	-0.22923	-0.442606	0.0253279	0.143384	-0.594358	-0.123529	-0.15183	-0.0484668	-0.15403	-0.238747	-0.124465	-0.14145	-0.248736	-0.573223	-0.571157	-0.234965	-0.107426	-0.133441	-4.47121e-05	-0.253291	-0.129958	-0.55503	0.184628	0.800881	0.360845	-0.104225
Aged	-0.120563	-0.145823	-0.206782	-0.0584847	0.147187	-0.111713	-0.171668	-0.144996	0.0985492	-0.154883	0.075109	-0.103175	-0.14049	-0.0758806	-0.192899	-0.166738	-0.958762	-0.379155	-0.456559	-1.44259	-0.669863	-0.307098	0.159879	-0.155483	-0.193274	-0.253291	-0.0954965	-0.537533	-0.18866	-0.253802	-0.310912	-0.0963563
Aged	10.0422	3.78267	9.24286	0.822126	8.46122	10.0811	5.17846	4.57641	10.0513	9.67372	0.662696	9.87735	1.12617	10.0956	9.58511	9.5493	2.12053	7.59701	4.53775	-0.788854	1.34631	3.28031	10.0236	8.78888	6.84252	0.465256	10.0234	0.40227	9.98171	9.59079	5.73768	9.98668
Aged	-0.140529	-0.322342	-0.202578	-0.294321	-0.410786	-0.116375	-0.235083	-0.731787	-0.153407	-0.193369	-0.608394	-0.150679	-0.15689	-0.10203	-0.162434	-0.248507	-0.736731	0.0145876	-0.896863	-1.10474	-0.331609	-0.265271	-0.148091	-0.326093	-0.205362	-0.247763	-0.132394	-0.456948	-0.165671	-0.233489	-0.350178	-0.190607
Aged	-0.117015	-0.170373	-0.198976	-0.137154	-0.0227691	-0.116375	-0.171082	1.01674	-0.119365	-0.142638	-0.672339	-0.139979	-0.156156	-0.096702	-0.120801	-0.25541	0.225867	0.0427923	-0.789178	-1.43901	-0.727396	-0.312523	-0.148091	-0.183339	-0.185574	-0.247763	-0.121989	-0.291717	-0.165671	-0.233489	-0.281398	-0.152163
Aged	-0.140529	-0.320634	-0.208877	-0.163545	-0.259853	-0.116375	-0.318402	-0.731787	-0.142305	-0.182188	-0.243833	-0.150679	-0.15689	-0.0924861	-0.197427	0.0350049	-1.19197	-0.366653	-0.392652	-2.11635	0.333606	0.337646	-0.148091	-0.326093	-0.201576	-0.247763	-0.138806	-0.678818	-0.165671	-0.233489	-0.350264	-0.185491
Aged	0.100054	-0.238328	1.03946	2.38739	-0.457155	-0.116375	-0.242498	1.75929	-0.153407	1.2581	3.42868	0.232311	-0.110753	-0.0902894	-0.191185	-0.227797	-0.783902	-0.0294734	1.26591	-0.81183	-0.623808	-0.191616	-0.0963034	0.675708	0.199852	-0.247763	0.137177	-0.675836	-0.0659471	-0.233489	0.0408995	0.365844
Aged	-0.0912737	-0.0890157	-0.0848219	0.608697	0.72058	-0.116351	-0.302987	-0.731787	0.01449	-0.0890683	-0.535872	-0.111155	-0.15689	-0.0583022	-0.144355	-0.244222	-0.426879	-0.366653	0.315357	-0.565391	-0.227369	-0.124813	-0.148091	-0.326093	0.0617267	4.14879	-0.138806	-0.110466	-0.165671	0.263793	-0.350178	-0.128176
Aged	-0.140529	-0.322342	-0.195368	-0.294321	-0.387907	-0.116375	-0.261425	-0.0732475	-0.153407	-0.202138	-0.530023	-0.150679	-0.15689	-0.10203	-0.153367	-0.223631	-0.214935	-0.283736	-1.07802	-0.609554	-0.617401	-0.304139	-0.148091	-0.326093	-0.2119	-0.247763	-0.10199	-0.411074	-0.163087	-0.233489	-0.200984	-0.195881
Aged	-0.140529	-0.322342	-0.220085	-0.294321	-0.2979	-0.116375	-0.295377	-0.731787	-0.153407	-0.202138	-0.614243	-0.150679	-0.15689	-0.10203	-0.17681	-0.222441	-0.086973	-0.307451	1.3897	-0.36214	-0.33478	-0.277618	-0.148091	-0.326093	-0.165701	-0.247763	-0.138806	-0.282145	-0.165671	-0.233489	-0.350178	-0.191648
Aged	-0.140529	-0.322342	-0.215161	-0.294321	-0.453777	-0.116375	-0.29167	-0.731787	-0.153407	-0.202138	-0.550688	-0.150679	-0.15689	-0.10203	-0.197427	-0.270633	-0.214629	-0.161516	-0.864658	-0.20485	-0.0896061	-0.239281	-0.148091	-0.326093	-0.210954	-0.247763	-0.138806	-0.392043	-0.165671	-0.233489	-0.350178	-0.195882
Aged	-0.139126	-0.322187	-0.183947	-0.309019	-0.241081	-0.116823	-0.119569	0.119147	-0.144171	-0.201115	-0.325323	-0.150017	-0.157026	-0.101987	-0.0398023	0.333394	-0.307204	-0.369473	-0.343338	0.37292	-0.153481	-0.22967	-0.148756	-0.212406	-0.221665	-0.257239	-0.108337	-0.485921	-0.112609	-0.230135	-0.346628	-0.138904
Supp Fig 3B
Group	IL-2	IL-12p70	IL-12p40	IFN-γ	TNF-α	IL-4	IL-5	IL-9	IL-13	IL-25	IL-6	IL-17a	IL-17f	IL-22	IL-10	IL-8	CCL2	CCL3	CCL4	CCL5	CXCL9	CXCL10	IL-1α	IL-1β	IL-1Ra	IL-3	IL-15	IL-18	G-CSF	GM-CSF	VEGF-A	sCD40L
Young	-0.371922	-0.292454	0.128335	-0.254528	-0.429743	-0.265301	-0.424849	-0.794733	-0.248831	-0.374527	-0.123571	-0.246472	-0.22571	-0.470208	0.00497615	0.940619	0.174856	-0.319018	0.549057	-0.89489	-0.239019	-0.152693	-0.341243	-0.484593	-0.175912	-0.21746	-0.292779	4.57918	-0.551458	-0.450257	-0.233266	-0.688842
Young	-0.10241	-0.224899	-0.179974	-0.0699998	0.02966	-0.265301	-0.286667	0.126046	-0.248831	-0.326529	-0.000205947	-0.147046	-0.141894	-0.103973	-0.546541	0.25568	-0.166099	-0.300758	-0.306094	-1.21225	0.757648	5.65525	-0.341243	0.0783173	-0.0472373	-0.21746	-0.163925	1.41374	-0.40251	-0.450257	-0.278345	-0.571994
Young	-0.371922	-0.292454	-0.399558	-0.254528	-0.385269	-0.265301	0.295694	-0.098818	-0.248831	-0.299952	-0.555831	-0.246472	-0.22571	-0.413254	-0.406906	-0.312249	-1.11573	-0.394349	-0.178524	0.603824	-0.402543	-0.272083	-0.341243	-0.192349	-0.13775	-0.21746	-0.292779	0.00106931	-0.358677	-0.450257	-0.213602	-0.355381
Young	0.83151	0.130307	0.444145	0.0554121	-0.0915663	0.148457	-0.192778	0.850109	-0.248831	-0.0109302	-0.316329	-0.0432453	-0.153302	-0.470208	0.415205	1.31734	-0.151086	-0.394349	-0.149875	-0.625404	0.702041	-0.373822	0.327921	1.27207	-0.000238124	-0.21746	-0.258222	-0.380772	-0.599898	-0.450257	-0.278345	0.216431
Young	2.98371	1.89167	2.56556	0.316073	3.50062	1.88468	6.30833	3.49742	1.39527	3.37723	1.18526	4.73531	4.00456	0.808565	4.62987	-0.123483	-0.638098	3.69299	1.42475	-0.850059	-0.254534	-0.364624	2.26423	2.80629	0.426241	0.558254	4.5204	-0.312516	4.34485	1.59762	0.396733	1.00467
Young	-0.371922	-0.292454	-0.162659	-0.243218	-0.361245	-0.265301	-0.228337	-0.794733	-0.248831	-0.374527	-0.566915	-0.246472	-0.22571	-0.470208	-0.413516	-0.48593	-0.649311	0.0526217	0.253917	0.178737	-0.279484	-0.400356	-0.341243	-0.484593	-0.175912	-0.21746	-0.292779	-0.303722	-0.436013	-0.450257	-0.278345	-0.54395
Young	-0.371922	-0.292454	-0.214705	-0.144959	-0.401408	-0.265301	-0.213365	-0.449606	-0.248831	-0.240503	1.90328	-0.245453	-0.22571	-0.470208	4.36547	-0.174038	0.0599788	-0.187455	0.172834	0.330825	0.0529272	0.094609	-0.341243	-0.484593	-0.141824	0.32914	-0.292779	0.32953	0.402396	-0.450257	-0.25984	-0.571994
Young	-0.371922	-0.292454	-0.42649	-0.254528	-0.556513	-0.265301	-0.436078	-0.289291	-0.248831	-0.354353	-0.115379	-0.246472	-0.223133	-0.470208	-0.515143	0.100345	-0.811192	-0.394349	-0.823401	0.570431	0.285253	-0.305838	-0.341243	-0.484593	-0.175912	-0.21746	-0.292779	-0.548721	-0.587613	-0.450257	-0.278345	-0.311925
Young	-0.371922	-0.292454	-0.481047	-0.254528	-0.627721	-0.265301	0.112595	-0.794733	-0.248831	-0.364144	-0.631489	-0.246472	-0.22571	-0.470208	-0.639493	-0.498569	-1.00678	-0.24957	-0.265553	0.493592	-0.824251	-0.435441	-0.341243	-0.484593	-0.175912	-0.21746	-0.292779	-0.933234	-0.369565	-0.450257	-0.278345	-0.553258
Young	-0.371922	-0.292454	-0.417501	-0.23154	-0.3934	-0.265301	-0.148485	-0.167865	-0.248831	-0.354353	-0.59872	-0.188399	-0.22571	-0.470208	-0.413516	-0.515285	0.101656	-0.202422	-0.967188	0.0918302	-0.00485862	-0.217303	-0.341243	-0.484593	-0.175912	-0.21746	-0.292779	0.0030007	-0.575468	-0.450257	-0.278345	-0.586156
Young	-0.371922	-0.292454	-0.34619	-0.181375	-0.313198	-0.265301	0.118834	1.07206	-0.211157	-0.265645	-0.660402	-0.167663	-0.22571	-0.197035	0.0450489	-0.495715	-0.611746	-0.187455	-0.471503	0.57239	-0.713181	-0.450485	-0.341243	-0.23151	-0.175912	-0.21746	-0.273199	0.616733	0.0807689	-0.450257	-0.274295	-0.303303
Young	-0.371922	-0.292454	-0.363902	-0.254528	-0.458079	-0.265301	-0.281052	-0.794733	-0.248831	-0.364144	-0.228142	-0.246472	-0.219673	-0.470208	-0.489943	-0.167515	0.824869	-0.394349	-0.917998	0.442847	-0.71962	-0.327195	-0.341243	-0.484593	-0.0183406	-0.21746	-0.083496	-0.376868	-0.3369	-0.450257	-0.278345	-0.553258
Young	1.62604	0.812758	0.987834	0.525822	0.534893	0.000343577	-0.109806	1.49243	0.670264	0.187678	0.137134	0.333962	-0.22571	0.216675	0.0983415	-0.295941	0.489677	1.70816	0.69879	-1.27137	1.19759	-0.0577398	1.17069	1.96472	0.0565053	1.59336	0.32087	0.117734	-0.304654	-0.450257	-0.22944	0.737111
Young	-0.371922	-0.292454	-0.518255	-0.254528	-0.598154	-0.265301	-0.382115	-0.794733	-0.248831	-0.354353	-0.475837	-0.246472	-0.22571	-0.470208	-0.669898	-0.373812	-0.45759	-0.0282022	-0.408258	-0.036321	-0.789207	-0.445743	-0.341243	-0.484593	-0.175912	-0.21746	-0.292779	-0.705288	-0.315402	-0.450257	-0.276634	-0.60042
Young	0.499062	-0.026757	0.136794	-0.15169	0.173431	0.407656	0.567068	1.21095	0.230646	1.11755	-0.149112	-0.0432453	1.16754	0.904275	-0.186299	0.819939	0.0827174	0.895584	0.901497	0.766664	-0.0395092	-0.334333	-0.0209386	0.643892	-0.0906244	-0.21746	0.0590583	0.401362	1.10149	0.936294	-0.22944	-0.087919
Young	0.0948284	-0.250961	-0.124062	-0.0119537	0.39186	0.446055	-0.337822	1.64772	0.765165	-0.203323	-0.463789	-0.226755	-0.225691	1.21162	-0.549845	-0.319588	-0.832902	-0.416351	1.91719	1.40246	0.0719676	-0.282551	-0.154976	-0.261347	-0.187563	-0.214187	-0.245464	-0.0133134	-0.24728	3.63735	-0.237624	0.186514
Young	0.0523142	-0.123066	-0.363539	-0.0849572	-0.326997	-0.239655	-0.369638	-0.39638	-0.195884	-0.274351	-0.182844	0.0134497	-0.225691	-0.126705	-0.67122	-0.235193	-0.320317	1.01098	0.287971	1.2775	-0.703973	-0.159471	-0.0291462	0.547187	-0.170048	-0.214187	-0.293389	-0.0822684	1.5059	-0.469015	-0.280142	-0.099765
Young	-0.373525	-0.291176	-0.532286	-0.04509	-0.207372	0.190971	-0.314116	-0.39638	-0.140084	-0.262233	0.000275948	-0.247575	-0.225691	-0.447508	-0.641145	-0.417436	-0.635668	0.106654	-0.360149	0.300658	-0.563243	-0.377594	-0.154976	-0.282473	-0.196215	-0.214187	-0.293389	-1.01834	-0.380175	-0.31499	-0.280142	-0.136834
Young	-0.340768	-0.154479	-0.349891	-0.244483	-0.54173	-0.269415	-0.0932743	-0.314688	-0.195884	-0.19181	-0.55294	-0.21369	-0.225691	-0.447508	-0.473831	-0.437413	1.24083	0.369182	0.0485073	1.40246	-0.808152	-0.431443	-0.154976	-0.282393	0.0661236	-0.0922657	0.0934488	0.933728	0.292116	0.162348	-0.244215	-0.136834
Young	-0.378752	-0.291125	0.119347	-0.109637	0.223203	-0.182055	-0.337822	-0.396433	-0.195884	-0.274351	0.841183	-0.247575	-0.225691	-0.447508	0.636638	1.17179	1.04696	-0.317671	2.60045	1.40246	0.39231	-0.0325212	-0.154976	-0.282473	0.0124462	-0.214187	0.0346521	-0.24656	1.54205	-0.469015	0.0115268	0.221226
Young	0.32552	0.923738	1.24139	0.221784	1.73188	-0.269415	-0.187787	1.06148	0.301037	-0.250241	0.353505	-0.114084	-0.166799	1.23048	2.42958	0.437515	1.18947	-0.375894	0.357702	0.664342	0.357351	-0.0445219	1.75733	0.710226	0.116483	-0.214187	-0.157269	2.47207	2.7268	-0.469015	0.0545755	0.765276
Young	-0.35192	-0.291125	0.369596	-0.244483	-0.408676	-0.269415	-0.35373	-0.39638	-0.195884	-0.226595	-0.538965	-0.247575	-0.194118	-0.447508	-0.0747562	-0.379112	4.31908	-0.129232	0.0025605	-1.49924	1.10803	-0.0332802	-0.154976	-0.282473	-0.187059	-0.174092	0.123402	1.54364	-0.0589659	-0.469015	-0.26728	-0.136834
Young	0.0209512	0.269766	-0.00790936	-0.146398	0.019065	-0.269415	-0.136632	-0.39638	0.167219	-0.168995	1.24357	-0.247575	-0.223928	-0.277826	-0.121026	-0.202985	0.884114	0.395524	0.357702	0.921558	-0.00767912	-0.312429	-0.154976	-0.282473	-0.176013	-0.214187	-0.245464	-0.322707	0.348233	0.610014	-0.232629	-0.136834
Young	-0.362374	-0.291125	-0.377286	-0.254919	-0.468304	-0.258855	-0.053972	0.686884	-0.195884	-0.299054	-0.538965	-0.247575	-0.225691	-0.447508	-0.320563	-0.524662	1.12533	-0.29088	-0.649884	1.40246	-0.676757	-0.443459	-0.154976	-0.261347	-0.174039	-0.214187	-0.293389	-0.385128	-0.0895373	-0.469015	-0.280142	-0.136834
Young	0.754845	-0.291125	0.332354	-0.254919	-0.156984	-0.269415	2.63044	0.612547	-0.195884	0.00623363	0.0581034	0.446753	-0.203157	-0.447508	0.986965	-0.423144	-0.817577	-0.0502042	0.611221	0.720478	0.514137	0.122217	1.17338	1.77877	-0.110617	-0.214187	0.567151	-0.214795	0.292116	-0.469015	-0.280142	0.749138
Young	-0.362374	-0.291125	-0.282315	-0.228778	-0.373442	-0.258855	-0.385547	-0.39638	-0.195884	-0.19181	-0.641608	-0.247575	-0.225691	-0.447482	-0.549845	-0.529146	0.2094	-0.416351	0.212294	1.0172	-0.753688	-0.437402	-0.154976	-0.261347	-0.153206	-0.214187	-0.293389	-0.39762	0.149171	-0.118076	-0.280142	-0.136834
Young	-0.362374	-0.0733583	-0.229046	-0.0691369	0.019065	-0.269415	-0.441693	-0.39638	0.124001	-0.168995	-0.463789	-0.247575	-0.225691	-0.239077	-0.549845	-0.429259	0.49111	-0.416351	0.0485073	0.330339	-0.326853	-0.360995	-0.154976	-0.282473	-0.185043	-0.214187	-0.0690742	-0.317159	0.0908198	1.35451	-0.280142	-0.136834
Young	-0.378752	-0.291125	0.207511	-0.251272	-0.145896	-0.269415	-0.34562	-0.39638	-0.195884	-0.324583	-0.562578	-0.247575	-0.225691	-0.447508	-0.244136	0.00249685	2.6595	-0.416351	-0.350419	1.40246	2.20665	0.260191	-0.154976	-0.282473	-0.117925	-0.214187	-0.142293	0.816571	0.0908198	-0.469015	-0.219129	0.470334
Young	-0.378752	-0.291125	-0.520569	-0.251272	-0.6053	-0.269415	-0.441693	-0.39638	-0.195884	-0.311694	-0.0869471	-0.247575	-0.225691	-0.447508	-0.305278	1.19462	-0.146444	-0.416351	-0.399069	1.40246	-0.346479	0.094624	-0.154976	-0.282473	-0.191133	-0.214187	-0.293389	2.85834	-0.449749	-0.469015	-0.188623	0.503636
Young	-0.23065	-0.211091	-0.245965	-0.0954274	0.0307687	-0.257895	-0.230521	-0.708333	-0.245567	-0.177453	-0.506678	-0.166464	-0.108197	-0.111981	1.48602	-0.361989	0.307238	-0.0296989	0.749602	-0.123972	-0.147192	-0.238944	-0.259432	-0.33967	-0.110155	-0.21746	-0.248238	-0.208795	-0.501315	-0.270595	-0.27674	-0.326491
Young	-0.378752	-0.291125	-0.384192	-0.254919	-0.579551	-0.269415	-0.474351	-0.39638	-0.195884	-0.337797	-0.482583	-0.236823	-0.225691	-0.447508	-0.67122	-0.547248	-0.0823713	-0.416351	-1.058	-1.53962	-0.859676	-0.363715	-0.154976	-0.282473	-0.195711	-0.214187	-0.293389	-0.702493	-0.449749	-0.469015	-0.280142	-0.136834
Young	-0.330314	-0.277541	-0.349891	-0.24782	-0.213039	-0.269415	-0.11698	0.650377	-0.16753	-0.226595	-0.515352	-0.0976628	-0.205441	-0.447508	0.202861	-0.301649	0.347576	-0.171739	-0.6261	1.40246	-0.0665062	0.0912651	-0.154976	-0.282473	-0.190587	-0.214187	-0.0984725	2.50017	2.03734	-0.469015	-0.232629	1.29891
Young	-0.378752	-0.291125	-0.41195	-0.254919	-0.456231	-0.269415	-0.433583	-0.39638	-0.195884	-0.299054	-0.618477	-0.247575	-0.225691	-0.447508	-0.67122	-0.361989	0.266963	-0.416351	-0.513125	1.40246	-0.846386	-0.492348	-0.154976	-0.282473	-0.179037	-0.214187	-0.293389	-0.442084	-0.0895373	-0.469015	-0.280142	-0.136834
Young	1.886	1.4398	-0.320184	0.159538	2.72793	0.108686	-0.430152	-0.0429988	2.90884	0.85197	-0.31392	-0.197149	-0.224345	2.4778	-0.30693	0.0616136	-0.609721	-0.356736	-0.457448	-0.829577	0.255812	0.247491	-0.155861	0.0711244	-0.0151065	1.89612	-0.293389	-0.295955	-0.257889	1.29517	2.04683	0.473235
Young	-0.374919	-0.293662	0.313387	-0.220034	0.416869	-0.257895	-0.27575	-0.410453	-0.386417	-0.296523	1.5515	-0.217406	-0.225306	-0.111981	1.21666	-0.236824	0.499925	-0.420931	-0.387717	-0.146435	-0.0581607	-0.312549	-0.339191	-0.478999	-0.147242	-0.21746	-0.291448	3.22449	-0.501343	-0.449695	-0.190749	-0.465641
Young	-0.374919	-0.293662	-0.525909	-0.225016	-0.34523	-0.257895	-0.475692	-0.458865	-0.430973	-0.335673	-0.608358	-0.247503	-0.225306	-0.111981	0.392897	-0.277594	0.291757	-0.420931	-0.181767	0.25691	-0.630646	-0.473434	-0.339191	-0.483714	-0.150014	-0.21746	0.0163475	1.65767	-0.131695	-0.449695	-0.255588	-0.59359
Young	-0.132379	-0.110122	-0.165501	-0.235221	-0.248273	-0.206741	-0.439821	-0.466061	-0.395429	-0.22716	0.050393	-0.220882	-0.225562	0.0436609	-0.0561658	-0.233155	-0.38031	-0.434267	-0.54772	-1.49934	-0.174693	-0.0746099	-0.336251	-0.382028	-0.163118	-0.223188	-0.293389	-0.184591	0.334414	-0.54677	-0.0190857	0.414912
Young	-0.372828	-0.257865	-0.0356341	-0.248223	-0.112263	-0.18617	-0.434831	-0.466061	-0.329886	-0.281563	-0.133209	-0.235025	-0.0879677	-0.177466	-0.539104	-0.322442	-0.0225656	-0.434267	-0.358528	0.617633	-0.65844	-0.299864	-0.336251	-0.407869	-0.154886	-0.223188	-0.256558	-0.551146	-0.266404	1.5938	-0.151952	-0.592261
Young	-0.375477	0.0291646	-0.393379	0.0226784	0.262503	0.879424	0.554903	0.75355	0.272839	-0.248829	-0.58089	-0.217406	-0.178877	0.323041	0.439993	-0.42029	0.0126637	-0.106931	-0.540153	0.387388	-0.531091	-0.381073	-0.336251	-0.295447	-0.186597	-0.0881744	-0.202199	0.060244	-0.249374	0.747472	-0.124528	-0.338357
Young	-0.375477	-0.293351	-0.387265	-0.232978	-0.0650788	-0.262969	-0.391785	-0.466061	-0.429792	-0.331416	-0.36741	-0.246196	-0.225562	-0.438014	-0.316432	-0.509169	2.45258	-0.434267	0.318242	-1.05201	-0.110462	0.933129	-0.336251	-0.46781	0.0611674	-0.223188	-0.229378	-0.553735	-0.309679	-0.54677	-0.280248	-0.432884
Young	-0.374919	-0.293662	-0.369751	-0.225016	-0.611213	-0.257895	-0.444812	-0.777406	-0.430973	-0.345858	-0.627152	-0.247503	-0.225306	-0.111981	-0.670022	-0.434967	-0.522722	-0.420931	0.284188	0.661816	-0.524422	-0.373942	-0.339191	-0.455023	-0.203817	-0.21746	-0.291448	-0.424865	-0.501315	-0.449695	-0.211476	-0.633963
Young	-0.374919	-0.293662	-0.369751	-0.194319	-0.105611	-0.257895	-0.149421	0.866776	-0.415297	-0.277572	0.187733	-0.113605	-0.155585	-0.111981	0.611851	3.61392	1.28849	-0.242385	-0.607721	-0.636275	0.42368	0.817361	-0.285468	-0.294381	-0.157406	-0.21746	-0.291448	0.613486	-0.501315	-0.449695	-0.276698	-0.147391
Young	-0.321254	-0.293662	-0.457915	-0.210081	-0.0510343	-0.257895	-0.475692	-0.777406	-0.430973	-0.345858	-0.144293	-0.193912	0.553618	-0.111981	-0.151597	-0.0651817	-0.279575	-0.420931	2.12855	-0.357789	0.0104158	-0.34172	-0.334613	-0.294381	-0.0566456	-0.21746	-0.291448	-0.218124	-0.501315	-0.449695	-0.0502296	1.08661
Young	-0.374919	-0.293662	-0.484285	-0.225016	-0.519431	-0.257895	-0.23364	0.156469	-0.430973	-0.287006	-0.106705	-0.247503	-0.225306	-0.111981	-0.50936	-0.288195	0.400591	-0.420931	-0.926106	-0.661382	-0.794491	-0.441715	-0.339191	-0.483714	-0.104989	-0.21746	-0.291448	-0.387799	-0.410327	-0.449695	-0.276698	-0.606927
Young	-0.375477	-0.293351	-0.530611	-0.249776	-0.398328	-0.262969	3.66946	-0.466061	-0.429792	-0.29806	4.28673	-0.246196	-0.225562	-0.438014	-0.369725	-0.145907	0.273006	-0.434267	-0.896916	0.821122	-0.931766	-0.439799	-0.336251	-0.479398	-0.150392	-0.223188	-0.243246	-0.0418735	-0.398043	-0.54677	-0.0670239	-0.160284
Aged	-0.371922	-0.292454	-0.462707	-0.243218	-0.441817	-0.265301	-0.367767	0.0755179	-0.248831	-0.299952	1.19345	-0.246472	-0.22571	-0.470208	-0.140442	-0.181377	-0.854644	-0.394349	-0.886646	0.070236	-0.32739	-0.348716	-0.341243	-0.484593	-0.175912	-0.21746	-0.292779	-0.785708	-0.492828	-0.450257	-0.158542	-0.183997
Aged	-0.371922	-0.292454	-0.417501	-0.169179	-0.241498	-0.265301	-0.413308	-0.794733	-0.248831	-0.291275	-0.0898385	-0.246472	-0.22571	-0.470208	-0.669898	-0.403982	-1.2788	-0.394349	0.284728	-1.55714	0.0786723	-0.178363	-0.341243	-0.484593	-0.175912	-0.21746	-0.292779	NA	-0.624746	-0.450257	-0.278345	1.17934
Aged	-0.371922	-0.292454	-0.532561	-0.220149	-0.598154	-0.265301	-0.474788	-0.794733	-0.248831	-0.317566	-0.426201	-0.246472	-0.22571	-0.470208	-0.615119	-0.348127	-0.810351	-0.394349	-0.505557	-0.894293	-0.786103	-0.437778	-0.341243	-0.484593	-0.175912	-0.21746	-0.292779	-0.857416	-0.347789	-0.450257	-0.224125	-0.60042
Aged	-0.371922	-0.292454	-0.435511	-0.254528	-0.345107	-0.265301	-0.0140457	1.14296	-0.248831	-0.257217	-0.366446	-0.225197	-0.22571	-0.470208	0.415205	-0.251094	-1.76549	-0.0651716	-0.427177	0.1216	0.272341	-0.128677	-0.341243	-0.445965	-0.175912	-0.21746	-0.292779	-0.732738	-0.504414	-0.450257	-0.23975	-0.60042
Aged	-0.371922	-0.292454	-0.440005	-0.254528	-0.482472	-0.243769	-0.474788	-0.794733	-0.248831	-0.34488	-0.559686	-0.246472	-0.22571	-0.470208	-0.669898	-0.295941	-0.495685	-0.394349	-0.57637	-2.05363	-0.743762	-0.416114	-0.341243	-0.484593	-0.175912	-0.21746	-0.292779	-0.631854	-0.745495	-0.450257	-0.278345	-0.553258
Aged	0.402186	-0.233356	-0.267015	0.153268	0.702687	-0.199884	0.0611278	0.796142	0.994635	0.85794	0.438319	-0.0847177	-0.0751302	1.68817	0.259459	-0.412951	-1.10938	-0.158418	-0.00554776	0.167675	2.12984	1.94764	-0.341243	0.786684	-0.175912	-0.21746	-0.17391	-0.302776	0.457537	2.93612	-0.278345	-0.425913
Aged	-0.375477	-0.293351	-0.436271	-0.253228	-0.560825	-0.262969	-0.408629	-0.466061	-0.429792	-0.342685	-0.539447	-0.210573	-0.0329096	-0.438014	-0.665519	-0.408059	-1.0311	-0.434267	-0.906106	-1.36822	-0.667261	-0.372582	-0.336251	-0.385758	-0.17177	-0.223188	-0.293389	-0.661318	-0.452485	-0.54677	-0.280248	-0.503093
Aged	-0.371922	-0.292454	-0.481047	-0.254528	-0.0132127	-0.265301	-0.418922	-0.794733	-0.248831	-0.335622	0.479762	-0.246472	-0.22571	-0.470208	-0.153662	0.877017	0.501451	-0.394349	2.70477	-0.703908	0.0807705	2.1553	-0.341243	-0.384426	-0.158582	-0.21746	-0.292779	0.236289	-0.587613	-0.450257	0.408851	-0.658723
Aged	-0.371922	-0.292454	-0.171317	-0.254528	-0.297183	-0.265301	0.397069	-0.167865	-0.248831	-0.304321	-0.522098	-0.221241	-0.22571	-0.470208	2.29325	-0.493269	-0.165788	-0.394349	0.20851	-0.33744	0.0677881	-0.195285	-0.341243	-0.484593	-0.175912	-0.21746	-0.292779	-0.764134	-0.624746	-0.450257	-0.278345	-0.763645
Aged	-0.259922	-0.292454	-0.249534	-0.234416	-0.337099	-0.265301	-0.286667	-0.449606	-0.248831	-0.354353	0.498074	-0.237183	-0.223133	-0.470208	-0.552737	-0.188715	-0.279824	-0.300758	-0.958539	0.485063	0.189366	-0.251696	-0.341243	-0.284258	-0.175912	-0.21746	-0.283183	-0.710219	-0.137977	-0.450257	-0.210838	-0.466226
Aged	-0.371922	-0.292454	-0.363902	-0.173206	-0.429743	-0.142284	-0.441693	-0.726057	-0.248831	-0.374527	0.117858	-0.246472	-0.22571	-0.470208	-0.387902	-0.247832	-0.802221	-0.194939	-0.53745	-1.18898	-0.579797	-0.312376	-0.341243	-0.484593	-0.149552	-0.21746	-0.203863	-0.320323	-0.0973546	-0.450257	-0.262284	-0.781364
Aged	-0.371922	-0.292454	0.0985945	-0.254528	-0.249505	-0.265301	-0.474788	-0.794733	-0.248831	-0.374527	-0.326931	-0.246472	-0.22571	-0.470208	-0.571741	-0.319995	0.678034	-0.394349	-0.552045	-0.785895	1.62356	1.34796	-0.341243	-0.484593	0.143322	-0.21746	-0.292779	-0.69748	-0.676256	-0.450257	-0.278345	-0.781364
Aged	-0.371922	-0.292454	-0.0850693	-0.254528	-0.46621	-0.265301	-0.367767	-0.794733	-0.248831	-0.364144	0.0561758	-0.246472	-0.22571	-0.470208	-0.451936	-0.186677	0.240767	-0.357634	-0.695291	0.0907402	-0.346647	-0.241236	-0.341243	-0.484593	-0.175912	-0.21746	-0.292779	-0.591746	-0.199538	-0.450257	-0.278345	-0.54395
Aged	-0.321951	-0.292454	-0.179974	-0.252192	-0.237555	-0.257484	-0.310061	-0.794733	-0.248831	-0.354353	-0.434394	-0.246472	-0.22571	-0.470208	-0.52795	-0.231524	-1.66598	-0.378139	0.111211	0.0918302	2.79994	-0.26532	-0.341243	-0.484593	-0.073194	-0.21746	-0.292779	-0.758257	-0.703198	-0.450257	1.85593	0.34303
Aged	-0.371922	-0.292454	-0.532561	-0.254528	-0.523496	-0.265301	-0.379308	-0.794733	-0.248831	-0.374527	-0.601129	-0.246472	-0.22571	-0.470208	-0.552737	-0.46106	-0.741169	-0.394349	-0.856375	0.481373	-0.869466	-0.472067	-0.341243	-0.484593	-0.175912	-0.21746	-0.292779	-0.783735	-0.599898	-0.450257	-0.183627	-0.709411
Aged	-0.371922	-0.292454	-0.532561	-0.254528	-0.540005	-0.265301	-0.474788	-0.794733	-0.248831	-0.364144	-0.663101	-0.246472	-0.22571	-0.470208	-0.651886	-0.485115	-0.938808	-0.233405	-1.1207	0.496199	-0.551432	-0.360138	-0.341243	-0.484593	-0.175912	-0.21746	-0.292779	-0.453014	-0.676256	-0.450257	-0.278345	-0.479784
Aged	-0.34495	-0.292454	-0.00364656	-0.254528	-0.46621	-0.265301	-0.384923	-0.794733	-0.248831	-0.282669	-0.272477	-0.237183	-0.203222	-0.470208	-0.232155	-0.5002	-0.803342	-0.394349	-0.934214	-1.29408	0.065922	-0.329254	-0.341243	-0.270938	-0.175912	-0.21746	-0.292779	-0.0913912	-0.304654	-0.450257	-0.210838	-0.54395
Aged	-0.378752	-0.291125	-0.0916122	-0.254919	-0.258252	-0.269415	-0.385547	-0.39638	-0.195884	-0.337797	-0.350062	-0.247575	-0.225691	-0.447508	-0.565131	-0.279633	1.63368	-0.416351	-0.686642	1.40246	-0.0337634	-0.22623	-0.154976	-0.282473	-0.13943	-0.214187	-0.274863	-0.408716	0.0316314	-0.469015	-0.280142	-0.136834
Aged	-0.378752	-0.291125	-0.098089	0.131637	0.302542	0.570855	-0.381492	-0.39638	0.311005	-0.337797	0.25038	-0.247575	-0.225691	0.853255	-0.213152	0.536994	0.709151	-0.416351	-0.399069	1.40246	-0.205237	-0.181954	-0.154976	-0.282473	-0.0931025	-0.174092	-0.293389	-0.228603	-0.414655	2.82778	-0.114324	-0.0145261
Aged	-0.378752	-0.291125	-0.124062	-0.244483	-0.0574406	-0.269415	-0.34562	-0.39638	-0.195884	-0.311694	-0.0773092	-0.247575	-0.225691	-0.447508	0.218147	0.0836295	2.0716	-0.416351	0.373919	1.40246	1.35365	0.172271	-0.154976	-0.282473	-0.183027	-0.214187	-0.293389	1.00683	0.0612256	-0.469015	-0.280142	-0.136834
Aged	-0.378752	-0.291125	-0.215795	-0.198461	-0.373442	-0.269415	-0.227401	1.56438	0.0340159	-0.311694	-0.496558	-0.240299	-0.214362	-0.277826	-0.0441853	-0.364435	0.0778582	-0.317671	-0.750967	0.68098	-0.690287	-0.356944	-0.154976	-0.282473	-0.187059	-0.214187	-0.293389	-0.0850217	-0.151657	0.0416364	-0.280142	-0.136834
Aged	-0.378752	-0.291125	-0.461484	-0.194261	-0.631799	-0.269415	-0.35373	0.612547	-0.195884	-0.214915	0.444583	-0.220162	-0.0883351	-0.447508	-0.580416	1.65695	1.65097	-0.317671	-0.699075	-1.69016	-0.104204	-0.271287	-0.154976	-0.282473	-0.16904	-0.214187	-0.293389	0.105118	-0.449749	-0.0383883	-0.265579	-0.136834
Aged	2.38851	4.39916	2.81522	8.50558	0.687657	0.500912	4.05531	2.8604	-0.101509	-0.0901101	-0.12068	7.57833	5.81746	0.0156325	0.714718	-0.326519	-0.601404	0.264111	-0.420691	-0.687204	3.11163	5.4849	1.04347	3.11958	0.0900642	-0.21746	0.945447	0.504794	-0.131695	1.01261	-0.236136	4.08786
Aged	-0.244589	-0.129453	-0.532286	-0.156753	0.30784	-0.105256	-0.29041	-0.39638	-0.0621826	-0.180368	2.00689	-0.247575	-0.225691	-0.239077	1.49469	0.447707	0.244536	-0.407925	0.792846	0.710639	-0.548411	-0.425334	-0.154976	-0.282473	-0.142412	-0.214187	0.197175	0.447674	0.403792	0.364994	-0.280142	-0.075247
Aged	-0.378752	-0.291125	-0.242297	-0.234934	-0.156984	-0.269415	-0.251108	-0.39638	-0.195884	-0.311694	-0.249828	-0.233467	-0.225691	-0.447508	-0.580416	-0.379112	-0.549168	-0.416351	-0.307716	1.40246	-0.131345	-0.163334	-0.154976	-0.282473	-0.157154	-0.214187	-0.127871	0.204195	1.16221	0.10188	-0.275358	-0.136834
Aged	-0.36795	-0.291125	-0.432999	-0.254919	-0.618482	-0.269415	0.799763	0.205146	-0.195884	-0.174672	-0.168387	-0.240299	-0.225691	-0.447508	-0.503989	-0.438637	-0.685568	-0.118904	0.337702	0.897607	0.146635	-0.392894	-0.154976	-0.282473	-0.201885	8.09855	-0.127871	-1.03375	-0.215033	0.121998	-0.280142	-0.136834
Aged	-0.190923	-0.291125	-0.275606	-0.161988	-0.54173	0.00720068	-0.361528	-0.268128	-0.195884	-0.337797	-0.599684	-0.247575	-0.197975	-0.447508	-0.67122	-0.547248	1.80522	-0.34596	0.521489	-1.68967	-0.834058	-0.326714	-0.154976	0.0407544	-0.191133	-0.214187	-0.293389	-0.660208	-0.449749	-0.236652	-0.280142	-0.136834
Aged	2.73908	0.889564	3.93237	0.340983	1.24562	2.08627	1.47632	4.6019	1.78669	4.11405	0.89901	0.708053	6.20267	0.988231	2.42173	0.157831	2.62331	5.10456	2.15125	1.15572	0.0649124	-0.380029	2.41139	2.76739	0.38382	1.2906	2.90959	-0.142964	5.14542	2.31964	0.270138	1.06149
Aged	-0.378752	-0.291125	2.07462	-0.254919	-0.480377	-0.269415	-0.433583	-0.39638	-0.195884	-0.337797	-0.604503	-0.247575	-0.225691	-0.447508	-0.67122	-0.403167	-0.705005	-0.416351	-1.27206	1.03785	0.561841	-0.40382	-0.154976	-0.282473	-0.197769	-0.214187	-0.293389	-0.439289	-0.449749	-0.469015	-0.280142	-0.136834
Aged	-0.378752	-0.291125	-0.418955	-0.225787	-0.43233	-0.269415	0.111971	-0.39638	-0.195884	-0.337796	-0.609321	-0.247575	-0.225691	-0.447508	-0.489117	-0.336711	0.00886358	0.244354	-0.101766	1.40246	-0.0437574	-0.39859	-0.154976	-0.282473	-0.201381	-0.214187	-0.245464	0.176662	-0.279806	-0.27599	-0.280142	-0.136834
Aged	-0.212529	0.463248	-0.0593273	-0.00959501	0.339378	0.446055	0.342483	-0.0279196	0.905879	0.522322	-0.376084	-0.183005	-0.225691	0.575167	-0.53456	-0.522623	0.568577	0.671972	0.0971569	1.40246	-0.27427	-0.125212	-0.154976	0.437163	-0.182019	-0.214187	-0.293389	-0.0657077	0.376013	4.96911	-0.192025	-0.136834
Aged	0.938841	0.473776	0.129954	-0.0188571	0.853481	-0.0682275	-0.226154	-0.00516868	0.399625	0.36897	-0.242599	0.43201	0.056908	1.27316	-0.191256	-0.470845	-1.40763	0.0930336	0.949065	-1.26586	-0.275763	-0.246031	0.271544	1.32002	-0.00145616	-0.223188	0.557721	0.3066	-0.335923	0.669358	0.706365	0.909422
Aged	-0.375477	-0.293351	0.108904	-0.25439	-0.283261	-0.177941	-0.46883	-0.466061	-0.429792	-0.189473	-0.440658	-0.246196	-0.225562	-0.438014	-0.665519	0.249564	-0.419495	-0.434267	0.204727	0.126593	-0.0793579	-0.276938	-0.336251	-0.363913	-0.136994	-0.223188	-0.293389	-0.584226	-0.656573	-0.54677	0.0621223	0.734553
Aged	7.05392	7.42428	6.27122	3.88721	4.86011	8.4675	0.212723	3.30933	0.130692	3.51579	4.99126	2.83609	-0.0420586	0.861005	1.54798	2.31254	-0.15825	3.30443	4.80914	-1.29513	1.91705	1.27045	4.36199	6.55112	1.12489	4.00314	7.4558	3.16535	3.45897	-0.310719	5.58171	6.84312
Aged	-0.374919	-0.293662	-0.334426	-0.21802	-0.476558	-0.257895	0.240484	0.239537	-0.430973	-0.30613	-0.650283	-0.247503	-0.220502	-0.111981	1.64507	-0.527108	-0.462574	-0.0612801	-0.849888	-0.0151319	-0.738033	-0.39635	-0.312008	-0.483714	-0.181221	-0.21746	-0.291448	-0.434111	-0.501315	-0.449695	-0.276698	-0.453272
Aged	-0.375477	-0.293351	-0.417865	-0.22688	-0.443541	-0.262969	-0.3634	-0.466061	-0.16753	-0.314668	-0.564505	-0.246196	-0.210867	-0.217184	-0.558521	-0.489192	-0.411365	-0.434267	-0.286094	-1.32992	-0.727989	-0.42453	-0.336251	-0.40041	-0.122167	-0.223188	-0.293389	-0.617183	-0.416051	-0.54677	-0.280248	-0.600621
Aged	-0.313587	-0.293662	-0.121947	-0.178613	-0.335867	-0.146398	-0.432647	-0.777406	-0.415297	-0.222275	-0.372711	-0.242217	-0.225306	-0.111981	-0.17184	-0.0358271	-0.218461	0.252286	0.447974	-0.285325	4.62846	0.641213	-0.259432	0.229368	9.50439	-0.21746	-0.223832	-0.327474	-0.470493	-0.449695	-0.187879	-0.36217
Aged	-0.0821981	-0.241123	-0.484285	0.0659973	0.112079	0.358284	-0.466335	-0.421829	-0.0812311	0.193478	-0.317293	0.157644	0.122004	0.305991	-0.670022	-0.370958	-0.37869	-0.420931	-0.231498	-0.022438	-0.462175	-0.0135546	-0.339191	0.216581	-0.0566456	-0.21746	-0.291448	-0.465342	-0.501315	-0.449695	-0.276698	-0.0465788
Aged	0.271158	-0.183821	-0.105028	-0.0843244	-0.356687	-0.0407991	0.100742	0.123136	-0.279022	-0.125415	-0.116825	0.0689461	-0.225562	-0.0380348	-0.636188	-0.111252	-0.231886	0.811767	0.79663	-1.65023	-0.781942	-0.130247	0.284864	0.54479	-0.0188026	0.124574	0.968189	-0.343788	0.133815	0.643507	-0.11932	0.310212
Aged	0.00213342	0.193478	-0.387265	-0.114929	0.423522	-0.199884	-0.335015	-0.466061	0.894272	0.211954	-0.474873	-0.213929	-0.225562	0.760322	-0.558521	-0.459429	-0.683294	-0.434267	-0.805563	0.0651099	-0.786448	-0.404368	-0.304002	-0.153987	-0.0103184	-0.223188	-0.293167	-0.919755	1.77057	2.15184	-0.0810546	-0.448316
Aged	1.07405	2.19337	0.0998832	0.866102	5.56135	2.70753	1.70185	0.523395	8.35727	1.13363	3.59811	0.347387	0.193503	5.2789	0.324319	0.435069	-0.663858	0.219358	1.94152	-0.960004	-0.25451	-0.225779	7.07843	0.904435	-0.107383	-0.223188	0.503916	0.373747	-0.452485	1.60324	1.66492	1.01745
Aged	1.09705	0.222819	-0.201685	0.0131287	-0.15144	0.110057	-0.260777	-0.37765	0.0077303	6.44428	-0.504268	-0.0330569	-0.203008	6.0491	0.0995809	3.02805	0.280886	5.27698	-0.64502	-2.05407	-0.898993	-0.374333	0.161548	-0.245097	-0.034931	-0.21746	-0.145066	-0.758257	0.0993351	-0.0500773	6.81726	-0.0911424
Aged	-0.374919	-0.293662	-0.519346	-0.225016	-0.524112	-0.257895	-0.106999	-0.777406	-0.430973	-0.315843	-0.596792	-0.247503	-0.225306	-0.111981	-0.381292	-0.401943	-0.335051	-0.0296989	-0.607721	-1.06567	-0.135866	-0.236329	-0.339191	-0.483714	-0.170258	-0.21746	-0.291448	-0.645045	-0.501315	-0.449695	-0.27674	-0.620365
Aged	-0.374919	-0.256139	-0.525909	-0.194319	-0.266383	-0.257895	0.114779	0.94852	-0.430973	-0.287006	-0.652692	-0.247503	-0.225306	-0.111981	-0.623381	-0.459837	0.343153	-0.182965	-1.19368	-1.38811	-0.870284	-0.43611	-0.339191	-0.403607	-0.142622	-0.21746	-0.145066	-0.548475	-0.501315	-0.449695	-0.223594	-0.620365
Aged	1.17093	-0.293662	2.66291	1.20287	-0.62591	-0.257895	-0.444812	1.60512	-0.430973	0.322458	2.42951	0.800347	-0.1695	0.148412	-0.670022	-0.489599	-1.67479	-0.0774448	0.742575	-0.905945	-0.587956	-0.287548	-0.339191	0.997676	0.134249	-0.21746	1.04529	-1.02754	-0.501315	-0.449695	-0.193725	2.27256
Aged	-0.371434	-0.291176	-0.281356	-0.143579	0.0397622	-0.257895	-0.475724	-0.777406	-0.179751	-0.325682	-0.636308	-0.247503	-0.225306	-0.0402951	-0.670022	-0.491638	-0.606575	-0.420931	-0.806104	0.101316	-0.505708	-0.380901	-0.339191	-0.483714	-0.161984	0.45188	-0.291448	-0.318186	-0.501315	-0.449695	-0.276698	-0.490603
Aged	-0.374919	-0.293662	-0.413866	-0.225016	-0.457709	-0.257895	-0.341877	0.0898034	-0.430973	-0.335673	-0.26814	-0.247503	-0.213538	-0.111981	-0.0293129	-0.392566	-0.26671	-0.182965	-1.09584	-0.278983	-0.706419	-0.442272	-0.339191	-0.483714	-0.184875	-0.21746	-0.120105	-0.535777	-0.501315	-0.449695	-0.131331	-0.503174
Aged	-0.374919	-0.293662	-0.525909	-0.225016	-0.34523	-0.257895	-0.420482	-0.777406	-0.430973	-0.345858	-0.608358	-0.247503	-0.225306	-0.111981	-0.381292	-0.345273	-0.306082	-0.420931	1.39772	0.781505	-0.548523	-0.441392	-0.339191	-0.483714	-0.111079	-0.21746	-0.291448	-0.218124	-0.501315	-0.449695	-0.242514	-0.285332
Aged	-0.374919	-0.293662	-0.387397	-0.225016	-0.56255	-0.257895	-0.341877	-0.777406	-0.430973	-0.345858	-0.664643	-0.247503	-0.225306	-0.111981	-0.670022	-0.506723	-0.0212573	0.0729773	-1.06827	-0.127529	-0.0204474	-0.398282	-0.339191	-0.483714	-0.179415	-0.21746	-0.291448	-0.659961	-0.501315	-0.449695	-0.276698	-0.59359
Aged	-0.376383	-0.293437	-0.060583	-0.240744	0.668685	-0.265575	1.04556	0.22869	-0.427928	-0.342357	-0.177543	-0.244758	-0.225731	-0.110799	2.2222	6.71205	-0.690895	-0.305997	1.74043	0.906338	3.47637	3.02807	-0.342649	-0.338071	-0.108139	-0.227279	-0.109012	0.510054	-0.145934	-0.433667	-0.281321	-0.360417
Supp Fig3C
Group	IL-2	IL-12p70	IL-12p40	IFN-γ	TNF-α	IL-4	IL-5	IL-9	IL-13	IL-25	IL-6	IL-17a	IL-17f	IL-22	IL-10	IL-8	CCL2	CCL3	CCL4	CCL5	CXCL9	CXCL10	IL-1α	IL-1β	IL-1Ra	IL-3	IL-15	IL-18	G-CSF	GM-CSF	VEGF-A	sCD40L
Young	4.07553	1.72814	8.06113	0.171207	5.47541	-0.753896	6.64659	5.82528	5.30111	10.9974	3.96532	5.88118	6.27314	3.79556	5.41819	1.8953	8.26191	5.43263	5.5043	11.8816	13.7342	9.76833	8.90476	6.43379	4.5741	0.369606	4.22959	7.69891	6.32805	3.24123	1.46467	9.5895
Young	-0.639355	1.67084	2.56828	1.01436	4.63807	-0.643856	7.0607	3.99349	2.36933	8.76378	6.69167	0.173767	5.0093	3.94073	3.31034	3.39506	9.35993	4.13175	4.12846	11.9329	9.63643	6.95629	4.93088	0.752749	3.84298	0.344828	2.05311	7.96498	4.94953	1.34369	4.51159	8.31746
Young	-0.749038	1.72814	7.84109	0.815575	5.5043	-0.753896	2.25701	4.21428	5.30111	8.20149	1.45418	0.0186342	4.99761	3.79556	3.69599	3.82375	10.475	4.22705	4.7866	12.1982	14.8061	10.044	6.39905	3.18222	4.46467	0.369606	2.57773	8.8416	6.04264	3.24123	3.08746	9.30385
Young	-0.529073	1.69421	3.27352	0.255803	3.1177	-0.682696	1.852	1.809	4.98514	7.09698	2.18269	0.144046	4.99589	3.37448	1.40817	2.30159	8.72291	5.48091	4.72955	11.4229	11.0091	6.86134	4.85893	0.575312	3.04858	0.360645	1.70354	6.4663	5.20242	3.47573	1.62761	6.65163
Young	-0.621488	1.66266	5.77109	2.66084	2.92979	-0.562772	0.678072	2.05624	2.3202	7.50649	0.485427	0.0271541	5.03228	6.04089	1.40654	1.77821	8.64969	4.20328	5.29793	11.8508	12.1068	7.7267	4.88894	1.37851	0.704872	0.360645	1.71414	7.29149	4.55471	3.4822	3.20477	6.39043
Young	-0.639355	1.67084	5.62381	2.30451	5.69905	-0.643856	1.72247	3.99349	2.36933	8.01251	2.76341	0.173767	5.0093	3.94073	3.48671	0.687061	10.406	4.13175	5.32085	10.4163	12.9809	10.9302	4.93088	1.08406	6.01614	0.344828	2.1375	6.96924	5.21839	1.34369	1.45943	7.52121
Young	5.60999	7.01992	9.88095	6.64933	8.41523	4.0268	7.76885	7.37287	8.09001	14.2787	5.28577	8.70297	13.0623	7.70307	7.03276	3.46858	8.51009	8.19613	5.91743	10.6802	12.7326	7.80877	9.6503	6.96602	7.24451	1.66903	6.49233	7.52356	8.53395	7.59492	6.05398	9.80938
Young	-0.529073	1.69421	5.94813	3.79805	4.99141	-0.682696	4.29793	6.21082	5.21684	9.24348	-0.494109	2.94111	4.99589	5.71891	4.31904	0.956057	8.54319	5.08831	4.66448	11.8026	11.4177	6.78084	4.85893	3.45812	3.04858	0.360645	1.852	8.67994	6.0268	3.47573	1.72683	7.95431
Young	-0.749038	1.72814	3.16511	0.815575	3.01792	-0.753896	0.765535	4.21428	5.30111	8.50204	3.6565	0.0186342	4.99761	3.79556	3.52105	5.43962	9.02907	4.22705	4.73877	12.1982	12.5483	9.70627	6.39905	3.18222	2.21723	0.369606	1.69866	9.90029	4.76532	3.24123	3.50716	9.3411
Young	-0.621488	1.66266	5.77109	3.5435	5.60466	-0.562772	3.46858	6.05115	2.86592	9.08491	4.19456	3.60763	7.43605	6.04089	5.07382	6.68285	9.94118	4.92362	4.51349	10.9152	13.6466	10.8115	5.51096	3.10936	3.66448	0.360645	1.71414	8.67716	4.55471	3.4822	1.6248	8.34611
Young	-0.621488	1.66266	8.02978	2.84599	6.5089	-0.562772	2.81147	4.17233	3.52607	8.79051	5.54257	1.81967	5.03228	6.04089	5.59455	3.05137	9.51161	4.20328	4.75007	11.3421	13.0615	8.19731	4.88894	0.765535	3.91648	0.360645	1.71414	10.0289	4.55459	3.4822	3.48156	7.3875
Young	4.87578	6.07189	8.86245	7.09635	6.6532	1.35614	3.62527	6.49121	7.37756	11.5527	4.10936	5.63023	4.99589	6.86703	4.40939	2.774	9.5051	7.32796	5.5549	10.0617	14.2654	9.30517	8.90234	6.54581	5.99118	2.51349	3.83996	8.17343	5.23228	3.47573	2.91265	9.57828
Young	5.04832	6.69488	6.12122	6.19318	8.12236	1.74416	1.04963	4.99639	8.94886	12.6702	2.98185	2.38405	5.1152	8.86682	3.51602	3.9644	8.5457	4.50526	4.6792	10.7044	13.4685	10.0207	6.39455	4.4822	5.54102	2.6893	1.69866	7.55482	5.35544	7.37869	7.79233	9.30713
Young	-0.577767	1.72683	2.43936	5.23266	5.33628	1.98185	2.53356	4.21428	5.57289	9.28582	3.85	0.0186342	4.99761	3.79556	1.74416	1.9486	8.51317	5.74604	4.77716	11.6453	11.9895	7.69321	6.39905	3.18222	1.78241	0.369606	1.69866	3.61353	5.00809	4.53356	1.46467	8.36916
Young	-0.268817	1.72814	6.3411	2.50335	4.75061	-0.577767	1.80735	4.21428	5.30111	9.961	0.137504	0.0186342	4.99761	3.79597	2.47508	0.163499	9.31438	4.22705	5.24831	12.0279	11.2144	6.99288	6.39905	3.30305	3.774	0.369606	1.69866	7.35129	6.13134	5.34625	1.46467	8.36916
Young	-0.529073	1.69421	5.81711	0.255803	4.32553	-0.682696	2.7761	1.809	4.98514	6.41126	3.27501	0.144046	5.46172	3.37448	2.80941	3.32048	9.70434	4.33607	4.09592	11.7297	11.3872	8.09819	4.85893	0.575312	5.51696	0.360645	2.81352	7.39523	5.14078	3.47573	1.55041	6.95361
Young	-0.268817	1.72814	5.70957	0.171207	4.26454	-0.577767	3.82069	5.89506	5.30111	8.74621	1.69153	0.0186342	4.99761	3.79556	3.47379	0.298658	9.86219	4.76075	4.46336	12.1982	11.5788	6.89857	6.39905	3.30305	3.12433	0.369606	1.69866	7.3779	5.72792	3.24123	1.46467	8.36916
Young	-0.268817	3.99367	6.60274	5.06264	5.87725	-0.753896	0.765535	4.21428	6.43095	10.1259	2.26003	0.0186342	4.99761	5.52857	2.47508	1.83592	9.50601	4.22705	5.12846	11.6633	12.5897	7.83952	6.39905	3.18222	2.60881	0.369606	2.86592	7.51467	6.04264	7.42375	1.46467	8.36916
Young	0.189034	3.48929	5.92172	1.55582	3.72901	-0.753896	3.68594	4.4363	5.30111	9.961	1.55582	1.94111	4.99761	3.79556	2.88753	1.75275	9.91855	6.15401	5.12846	12.1982	10.8864	7.08002	6.39905	3.18269	6.04221	0.669027	3.35332	8.92858	6.32805	6.03628	2.61824	8.36916
Young	-0.749038	1.72814	7.66263	4.72137	6.23554	0.298658	2.33056	4.21412	5.30111	9.12949	4.99413	0.0186342	4.99761	3.79556	5.0993	5.42089	9.82265	4.66221	6.36089	12.1982	13.615	9.37975	6.39905	3.18222	5.73118	0.369606	3.19535	7.64422	7.40837	3.24123	4.91648	8.98976
Young	-0.621488	1.66266	2.87853	2.66084	4.86839	-0.562772	-0.713119	4.01792	2.3202	7.88087	0.83996	0.0271541	5.03228	6.04089	4.8268	2.86592	9.37308	4.20328	4.94111	11.6183	11.7599	6.31143	4.88894	0.606916	3.852	0.360645	3.14241	9.37382	5.64328	3.4822	2.34199	6.69947
Young	3.41954	6.20359	9.0826	6.39215	7.62797	-0.753896	3.29866	6.20301	6.81006	9.42545	4.44294	3.60288	7.23439	8.0965	6.27947	4.63401	9.89376	4.42156	5.34696	11.8521	13.5788	9.34474	9.3507	5.53419	6.28337	0.369606	2.51096	9.75091	7.99294	3.24123	5.09803	9.60442
Young	-0.529073	1.69421	6.87381	1.65992	4.80271	-0.682696	3.09424	1.809	4.98514	4.91586	1.40599	0.144046	4.99589	3.37448	3.14731	1.12433	8.49578	5.64559	5.27724	11.5687	12.6848	7.46491	4.85893	0.575312	3.04858	0.360645	1.70354	7.54024	4.8166	3.47573	1.55041	7.00641
Young	2.88557	2.4957	7.01078	5.43829	6.47638	2.53854	2.33056	6.58241	7.49338	9.87004	2.26003	1.45943	4.99761	8.08103	2.47508	2.64616	8.2386	4.22705	6.11998	12.1982	13.2443	8.38128	6.39905	3.30305	2.45943	0.369606	2.03914	8.00456	5.38198	8.55002	2.75702	8.94002
Young	-0.621488	1.66266	4.31832	2.66084	3.91361	-0.562772	3.06523	5.30232	2.3202	8.94585	3.60881	0.0271541	5.03228	6.04089	2.70929	2.81352	9.44717	4.20328	4.08321	10.8895	10.9759	6.92636	4.88894	0.606916	4.65306	0.360645	1.71414	7.37226	4.90785	3.4822	1.6248	6.60452
Young	2.04614	3.7866	6.8632	2.18587	5.21257	0.0703893	0.815575	3.99349	3.3505	9.66124	3.95047	1.69599	5.0093	6.49089	4.13011	3.06695	8.80523	4.13175	4.58195	9.56834	12.8754	9.25304	4.93088	2.41684	3.5008	0.344828	1.69866	7.74906	6.38146	1.34369	4.77189	9.23965
Young	-0.529073	1.69421	5.51065	0.255803	4.69822	-0.682696	4.66334	4.89772	4.98514	8.73016	1.52607	0.144046	4.99589	4.26228	3.17313	2.68706	7.72274	4.33607	4.94392	11.8197	12.4232	8.44033	4.85893	3.63923	4.1177	0.360645	1.70354	8.02409	5.07553	3.47573	3.17313	7.79552
Young	2.18903	2.83794	6.80787	5.05615	5.89821	-0.682696	2.73769	5.25965	4.98514	8.15015	3.849	3.23266	7.64926	6.06781	2.4957	4.34837	9.01153	4.7252	4.82883	10.1662	13.9466	13.0076	4.85893	4.49953	5.28207	0.360645	2.48027	9.2386	4.93452	3.47573	1.55041	6.84109
Young	1.44361	2.99095	6.52466	4.8505	5.90038	-0.562772	3.08236	2.75916	5.00675	10.0669	1.96347	2.95977	8.06948	6.04089	5.77716	2.38405	9.38386	5.47768	5.58346	11.359	12.9216	8.61276	5.73715	2.79286	4.58075	0.360645	2.02148	7.70901	4.55471	4.76075	1.62293	7.88576
Young	-0.529073	1.69421	5.32769	2.37573	4.66107	-0.682696	3.47249	4.76553	4.98514	7.09698	0.992768	2.57289	4.99589	3.37448	3.14731	0.545968	9.23379	5.04527	4.01703	11.5116	13.1392	8.71517	4.85893	0.575312	3.04858	0.360645	1.70354	8.02669	4.18507	3.47573	1.55041	6.7498
Young	0.367371	2.03562	5.92172	1.23879	5.31976	-0.753896	3.59813	5.86121	5.44559	9.66656	1.8953	3.75702	6.18468	3.79556	4.57168	2.74416	9.41155	5.13217	4.49185	12.1982	13.0489	9.69853	6.39905	3.18222	2.25701	0.369606	2.75702	9.76232	7.68201	3.24123	2.854	10.027
Young	-0.749038	1.72814	5.38681	0.171207	4.33628	-0.753896	0.970854	4.21428	5.30111	8.74621	0.659925	0.0186342	4.99761	3.79556	1.39067	2.38405	9.35566	4.22705	4.62	12.1982	10.6014	5.76155	6.39905	3.18222	2.91265	0.369606	1.69866	7.25238	5.72792	3.24123	1.46467	8.36916
Young	-0.749038	1.72814	5.65076	0.171207	3.34908	-0.753896	-0.614845	4.21428	5.30111	7.81042	2.1375	0.933573	4.99761	3.79556	1.39067	-0.564905	9.08478	4.22705	3.85898	9.46048	10.4875	7.81654	6.39905	3.18222	1.83188	0.369606	1.69866	6.47735	4.76532	3.24123	1.46467	8.36916
Young	-0.529073	1.69421	5.22651	0.255803	3.59216	-0.682696	0.910733	4.49889	4.98514	7.09698	3.58736	0.144046	5.21335	3.37448	2.67807	4.04963	8.27151	4.33607	4.23649	11.8015	13.5014	8.24055	4.85893	0.575312	3.04858	0.360645	1.70354	6.98322	4.11437	3.47573	1.55041	7.9292
Young	-0.529073	1.69421	7.68187	0.255803	4.4822	-0.682696	1.1635	1.809	4.98514	4.91586	3.56682	0.144046	4.99589	3.37448	4.24717	5.21607	9.28903	4.65707	5.46728	10.6256	12.7615	8.98371	4.85893	0.575312	3.04858	0.360645	1.70354	10.4246	4.31542	3.47573	2.84197	5.824
Young	3.72137	4.21956	7.69975	4.25323	6.15603	2.46728	5.08916	6.30961	6.67101	12.9518	3.5008	4.17473	11.4709	7.80219	3.84398	5.09635	9.21914	6.73308	5.66562	11.9054	13.0891	8.04729	6.95699	5.4545	4.83693	0.360645	3.26303	8.48269	7.11187	7.07136	2.91265	8.47139
Young	-0.639355	4.45088	5.56864	5.62585	6.29536	3.16511	5.07253	5.95489	6.75596	9.44104	1.23879	1.81967	6.98014	7.05745	4.88362	1.9222	9.16365	5.30012	4.59036	11.6974	12.0873	7.66057	4.93088	3.10266	2.51854	0.678072	2.28983	8.10177	5.37678	6.87885	4.12102	7.84937
Young	-0.0291463	1.72814	8.12076	1.55582	4.58856	-0.753896	2.17632	4.21428	5.30111	9.66656	1.69153	0.0186342	6.57818	3.79556	4.09255	2.26303	10.9337	5.24451	5.09297	9.56858	14.2059	9.37756	6.39905	3.18222	2.49057	0.475085	3.42761	9.31218	5.78633	3.24123	1.98914	8.36916
Young	-0.556393	2.38957	7.28281	1.19535	5.58856	0.263034	0.941106	3.99349	4.30743	9.02771	3.54226	1.04264	8.27324	5.79961	2.54102	2.62994	9.13491	4.13175	4.77873	11.8272	11.6535	8.27798	4.93088	2.12763	3.73118	0.344828	1.96717	6.97648	5.33378	7.59238	3.88947	6.7086
Young	-0.529073	1.69421	4.3875	0.255803	2.65076	-0.682696	4.28318	1.809	4.98514	6.41126	0.389567	0.144046	4.99589	3.37448	1.76129	0.903038	7.9438	4.90063	4.86641	11.7587	10.7731	7.02215	4.85893	0.575312	3.04858	0.360645	1.70354	5.04221	5.04177	3.47573	1.55041	6.95361
Young	-0.529073	1.69421	6.66576	4.33914	4.62352	-0.682696	3.17313	4.04876	4.98514	9.52966	5.75248	0.250962	4.99589	3.37448	6.96047	3.29719	9.20136	5.08831	5.22033	11.6636	13.2189	9.70624	4.85893	0.575312	4.03474	1.38957	1.70354	8.41041	6.46336	3.47573	2.22342	6.84109
Young	0.505891	1.66266	4.80374	3.15704	5.73037	-0.562772	-0.713119	2.05624	2.3202	7.50649	3.51349	2.45681	10.6455	6.04089	3.926	3.64386	8.90593	4.20328	6.19889	11.1732	13.1607	7.99266	4.95373	3.10936	5.19653	0.360645	1.71414	7.69328	4.55471	3.4822	4.60822	9.87334
Young	2.66221	5.16229	7.35852	4.32121	5.87725	-0.753896	3.52105	4.21428	6.5331	10.1259	5.32984	0.0186342	5.14975	5.32769	3.99458	3.18903	9.73686	6.18923	5.34696	11.9824	13.1352	8.1981	6.39905	3.18222	3.04439	0.369606	2.03914	7.50398	6.39849	6.72055	2.854	8.36916
Young	4.16672	4.79338	8.23319	5.78319	5.63807	1.86394	3.27501	6.03738	4.98514	10.9318	2.97269	4.17473	7.47387	3.37448	4.854	5.53636	9.02495	4.33607	4.96855	10.9261	13.9008	7.72778	7.83257	6.07532	5.64674	0.360645	1.95606	7.38707	4.03914	3.47573	1.55041	8.98299
Young	2.76129	3.70598	5.81992	4.93876	4.9397	-0.304006	2.0036	4.21428	5.30111	9.12949	3.40871	4.51033	4.99761	5.99005	1.39067	3.05832	8.86604	6.83403	5.30049	12.1451	11.4601	8.95777	6.92837	5.32984	3.27352	0.369606	1.69866	7.90707	7.38621	3.24123	1.46467	8.44729
Aged	5.33271	8.1036	9.99215	10.5736	6.82082	2.63459	7.18854	7.14639	5.73471	10.5837	3.5741	9.35297	13.5752	6.41954	5.17672	2.60644	8.55597	6.00428	4.71699	10.8626	15.1626	12.9673	8.78355	7.09571	6.16189	0.360645	4.67694	8.58079	5.64328	7.14241	2.7866	11.2454
Aged	0.613532	1.66266	7.01792	3.84699	4.90545	0.575312	0.992768	2.05624	2.86592	9.70657	2.73985	0.545968	5.03228	6.04089	3.87873	3.72465	8.96376	5.98641	5.40497	11.2334	15.6136	10.6099	5.73715	4.82222	11.1756	0.360645	2.16993	7.49474	4.68426	3.4822	3.51602	7.77347
Aged	-0.529073	1.69421	4.3875	0.255803	5.81147	-0.682696	1.28096	1.809	4.98514	7.88252	4.60703	0.144046	4.99589	3.37448	3.92125	5.15421	9.51258	4.33607	6.39438	10.8449	13.2558	11.8048	4.85893	2.39232	3.63227	0.360645	1.70354	8.31084	4.11437	3.47573	6.07852	6.16189
Aged	-0.529073	1.69421	2.41711	0.255803	3.74416	-0.682696	-0.646112	1.809	4.98514	6.41126	-0.612637	0.144046	4.99589	3.37448	1.62761	1.1375	8.0663	4.95187	3.73877	11.7602	12.0262	7.84668	4.85893	0.575312	3.04858	0.360645	1.70354	7.22699	3.45549	3.47573	1.55041	7.32571
Aged	4.42223	7.20222	7.62007	7.61464	8.99053	4.47897	6.13791	5.73688	10.3356	12.9672	6.47703	5.66249	9.77541	9.81471	4.73985	4.63052	8.47699	5.93546	6.12928	10.5425	12.7326	8.67592	11.1259	5.74497	4.62	0.344828	4.13914	8.45533	4.75489	7.59865	7.53722	9.81954
Aged	-0.529073	1.69421	5.81711	3.93829	4.4822	0.604071	0.765535	2.60881	4.98514	4.916	4.07553	0.144046	4.99589	3.37448	3.24489	3.0036	8.28489	5.06695	4.59335	10.2053	11.9364	8.19845	4.85893	0.575312	3.86295	0.360645	2.28096	7.50859	5.7126	3.47573	2.15056	3.42291
Aged	4.51286	1.66266	9.92533	7.99169	2.68415	-0.562772	0.678072	6.55796	2.3202	11.8599	6.01859	6.46663	7.1813	6.7301	1.40654	1.0635	4.98914	5.37051	5.57954	10.6118	11.9095	8.35222	4.88894	5.83618	6.35966	0.360645	4.77505	3.32193	4.55471	3.4822	3.44493	10.5761
Aged	-0.529073	1.69421	2.41711	2.84197	3.1177	-0.682696	-0.646112	1.809	4.98514	8.37282	2.47768	0.144046	4.99589	3.37448	1.99277	2.47508	8.27277	4.33607	4.62819	10.6264	11.0283	6.98721	4.85893	0.575312	3.04858	0.360645	1.70354	5.6837	5.10852	3.47573	3.0054	6.65163
Aged	-0.639355	1.67084	5.10769	0.505891	3.54967	-0.643856	1.46467	3.99349	2.36933	7.63387	1.68706	2.03562	8.71524	3.94073	1.46467	2.0321	7.8973	4.13175	4.11437	9.87224	11.618	7.73897	4.93088	2.37851	3.21101	0.344828	1.69866	6.6311	4.75489	1.34369	1.45943	7.21772
Aged	-0.749038	1.72814	4.74685	3.54473	2.57265	-0.753896	2.17632	5.82528	5.30111	9.77227	4.56316	1.72247	8.26978	3.79556	2.26903	5.77452	10.1026	4.66221	4.40259	8.9661	12.9908	8.44473	6.39905	3.18222	3.30889	0.369606	1.69866	8.158	4.76532	5.57803	2.04614	8.36916
Aged	0.495695	1.69421	6.80787	0.678072	5.24603	-0.556393	2.5656	1.809	4.98514	7.09698	2.43296	0.144046	4.99589	3.37448	2.60644	3.07382	5.11228	4.41143	5.17552	11.5116	15.0495	8.47723	4.85893	0.575312	5.03254	0.360645	1.70354	6.23898	3.17632	3.47573	7.67044	9.15188
Aged	-0.621488	1.66266	2.87853	2.66084	4.86839	-0.562772	1.25096	2.05624	2.3202	7.50649	0.83996	0.0271541	5.03228	6.04089	3.26903	2.49313	8.8801	4.20328	5.90545	11.9129	12.0351	6.93145	4.88894	0.606916	4.56742	0.360645	1.71414	7.69328	4.55471	3.4822	2.65535	8.00529
Aged	3.56071	2.73552	6.42122	6.17153	6.8363	0.137504	4.15543	5.99186	7.74012	12.6772	4.5552	3.8679	8.38905	8.4287	4.65249	1.98914	7.7366	5.16832	5.08661	11.5616	14.7714	11.6888	4.85893	5.62088	3.04858	0.360645	2.43296	7.54203	6.52654	8.28734	1.55041	7.54813
Aged	2.59932	4.97223	5.62381	4.67016	6.51743	0.137504	2.35614	3.99349	7.63735	11.6131	2.18903	1.93357	5.0093	7.65041	2.41954	1.5008	8.4515	4.13175	4.26153	11.4935	11.0262	7.42063	5.32517	3.79701	5.57592	0.344828	1.70044	5.17911	7.5411	7.92267	4.42559	7.45976
Aged	-0.749038	1.72814	7.01078	1.55582	5.71617	-0.753896	2.25701	4.21428	5.30111	8.50204	3.6792	0.0186342	4.99761	3.79556	4.59395	4.01346	10.2697	4.22705	5.35755	12.1982	14.3634	9.87452	6.39905	3.18222	2.71809	0.369606	1.69866	8.98031	5.99548	3.24123	1.46467	8.36916
Aged	1.33342	3.66448	2.43936	4.18507	6.36142	0.83996	2.71149	4.21428	5.88289	10.046	5.8089	0.0186342	4.99761	5.52857	5.78267	4.64847	9.33972	4.26978	5.60733	11.8765	12.0355	7.1642	6.39905	3.18222	4.02237	0.369606	3.59574	8.52744	6.46499	6.38647	1.46467	8.49673
Aged	4.2854	5.5738	7.68531	5.3978	6.98311	1.04264	3.10601	5.05961	6.9847	11.9524	3.22959	5.85075	9.23175	8.13093	3.83188	1.3505	6.87689	5.72137	5.69042	10.0717	12.6921	8.57758	7.7224	6.11333	5.63836	0.344828	4.21645	8.38655	5.14364	6.79103	6.57849	9.73129
Aged	-0.529073	1.69421	4.72683	1.65992	4.41752	-0.682696	2.02503	5.18587	4.98514	8.73016	5.29205	0.144046	4.99589	3.37448	3.9514	3.27053	8.20486	4.33607	4.14405	11.497	12.5886	7.93893	4.85893	0.575312	3.04858	0.360645	1.70354	6.10538	4.59156	3.47573	3.82782	8.26322
Aged	1.57531	5.5552	7.2148	5.45187	6.40565	2.53854	4.74631	5.02192	7.64962	12.221	2.72465	2.67807	4.99761	7.42828	2.56803	0.356144	9.55453	6.51475	5.16511	12.1982	12.6949	9.08433	6.39905	5.17353	2.76977	0.369606	1.69866	7.93109	6.43212	8.94632	3.46597	8.36916
Aged	-0.621488	1.66266	5.62264	2.66084	3.53232	-0.562772	2.29278	2.05624	2.3202	7.50649	-0.685014	0.0271541	5.03228	6.04089	1.40654	0.739848	9.13599	5.68426	3.83996	11.3563	13.1169	7.48728	4.88894	0.606916	2.8953	0.360645	1.71414	6.6359	4.55471	3.4822	1.6248	6.69947
Aged	-0.621488	2.41684	2.87853	3.5435	5.15421	-0.562772	4.28836	6.11686	2.3202	8.94585	-0.200913	0.0271541	5.03228	6.04089	1.91839	1.4957	9.40854	5.10098	3.58496	9.83007	10.3896	7.01223	4.88894	2.17951	4.01792	0.360645	2.5656	6.98391	4.55471	3.4822	3.01436	6.50208
Aged	-0.749038	1.72814	7.11666	0.171207	5.1807	-0.753896	1.80735	4.21428	5.30111	7.81042	2.83794	0.0186342	4.99761	3.79556	2.37573	2.85599	10.0953	4.22705	4.41819	12.1982	13.0975	8.6738	6.39905	3.18222	4.08406	0.369606	1.83996	7.32724	5.94673	3.24123	1.46467	8.36916
Aged	-0.749038	1.72814	5.31179	2.62994	4.46858	-0.753896	4.2817	4.21428	5.30111	7.81044	0.823749	0.0186342	4.99761	3.79556	2.81352	2.54597	9.16058	5.9743	5.00899	12.1982	13.0829	7.48398	6.39905	3.18222	1.14405	0.369606	2.03914	8.24336	5.29902	4.73498	1.46467	8.36916
Aged	-0.639355	1.67084	5.32373	2.58496	4.40803	-0.643856	2.07382	3.99349	5.44559	8.43804	1.43296	0.173767	5.94977	5.63081	2.41954	1.07039	8.77271	4.13175	4.8475	9.95016	11.3467	7.17493	4.93088	2.21723	4.39712	0.344828	1.69866	6.77952	4.88801	1.34369	1.45943	6.65019
Aged	-0.749038	1.72814	6.54195	2.20163	5.47541	-0.753896	2.96532	4.21428	5.30111	8.50204	3.20633	1.13093	4.99761	3.79556	2.26903	2.26303	8.61886	4.22705	4.82731	12.1982	12.9475	8.94278	6.39905	3.18222	3.67129	0.369606	2.63923	8.27491	7.15654	5.91289	1.68257	8.36916
Aged	-0.639355	1.67084	7.63996	0.284514	5.09761	0.333424	-0.268817	3.99349	2.36933	9.97878	2.3978	0.173767	5.0093	3.94073	1.46467	4.33771	8.76408	4.13175	5.24298	11.5347	13.0294	8.41325	4.93088	2.58976	4.13258	0.344828	1.69866	6.88118	3.62994	1.34369	5.12763	9.57588
Aged	-0.415037	1.72814	5.14853	0.171207	2.81352	-0.753896	5.37504	5.36807	5.30111	10.0866	3.4489	0.695994	4.99761	3.79556	2.73769	1.73985	8.44849	5.27053	5.33378	11.9707	13.3396	7.54381	6.39905	3.18222	1.0635	4.43363	2.63923	3.08576	5.45976	5.95513	1.46467	8.36916
Aged	4.44427	5.04832	6.72069	5.57652	5.48993	1.74846	2.90689	4.26828	6.11374	15.1397	1.98185	4.24108	6.27873	9.99413	4.41143	6.46548	9.36547	8.64064	4.46923	2.58496	10.0858	7.72315	7.4797	3.38957	5.38681	0.360645	2.5656	6.23898	6.05593	5.54628	9.38905	8.46487
Aged	-0.529073	1.69421	2.41711	0.255803	3.88166	-0.682696	1.88753	1.809	4.98514	4.91586	0.956057	0.144046	4.99589	3.37448	2.45681	1.48027	8.37282	4.33607	4.18903	11.7518	10.3974	6.34412	4.85893	0.575312	3.04858	0.360645	1.70354	6.11541	4.03914	3.47573	3.5656	5.5373
Aged	-0.621488	1.66266	5.36667	2.66084	4.32769	-0.562772	2.29278	5.20711	2.3202	7.88087	3.14568	0.0271541	5.81839	6.04089	4.18269	2.16027	8.9183	5.10098	3.78764	11.2385	11.449	6.91755	4.88894	0.606916	2.61824	0.360645	2.67129	7.0187	4.55471	3.4822	4.06695	7.21733
Aged	2.27798	2.63459	4.31832	5.83061	6.05159	2.37016	-0.136062	4.1375	5.81301	11.5673	2.96901	5.12184	9.51639	7.02857	1.40654	2.32193	8.8069	4.20328	4.89724	11.4328	12.2771	9.4334	4.88894	4.79753	5.19653	0.360645	1.71414	7.19781	4.55471	3.4822	1.6248	8.55248
Aged	-0.529073	1.69421	6.84122	0.255803	5.0492	-0.682696	4.83744	4.76553	4.98514	8.64944	1.83996	1.68257	4.99589	3.37448	6.21684	1	9.01181	4.33607	5.24565	11.1903	13.2387	8.8124	4.85893	0.575312	3.04858	0.360645	1.70354	6.2114	3.87381	3.47573	1.55041	4.28688
Aged	-0.749038	1.72814	7.09614	6.09424	6.35385	2.74846	1.85997	4.21428	6.82871	7.81042	4.29352	0.0186342	4.99761	7.7502	3.77716	4.76924	9.63862	4.22705	4.73877	12.1982	12.8224	8.86824	6.39905	3.18222	4.80684	0.475085	1.69866	7.67539	4.89288	8.24213	4.19849	8.61235
Aged	3.31034	3.25248	7.07382	4.94392	4.82171	1.17632	4.25475	5.2555	4.76818	10.3965	3.58376	4.77716	5.0093	6.27221	1.79494	3.50716	8.95126	6.65507	5.6094	9.11458	11.0536	9.06641	7.7492	5.32661	5.51349	1.08406	4.69988	7.46262	6.10852	6.76075	4.16108	9.10996
Aged	1.20163	1.69421	6.50764	2.22959	4.90063	-0.682696	2.73769	4.04876	4.98514	7.09698	4.62936	0.910733	5.21335	3.37448	2.45681	3.24336	8.90569	4.7252	4.03122	11.7539	13.3914	8.54882	4.85893	3.17153	3.04858	0.360645	1.77821	6.44659	5.63023	3.47573	3.21412	7.385
Aged	-0.621488	1.66266	6.02901	2.91456	4.21335	-0.562772	4.55888	5.41278	2.3202	8.61464	-0.120294	0.0271541	5.40599	6.04089	5.87504	0.226509	8.71744	5.40769	4.19849	11.438	11.2964	7.50779	5.23688	0.606916	2.80941	0.360645	1.71414	7.27062	4.55471	3.4822	1.6248	7.43946
Aged	-0.668868	1.66857	7.21111	1.84398	6.80103	-0.687335	5.62585	5.39883	2.44361	7.6464	3.42358	0.319618	4.99399	6.0449	6.18309	7.48164	8.44141	4.70598	6.0505	11.975	15.2846	12.2104	4.83799	2.80529	4.6094	0.333424	2.71589	8.5856	5.61353	3.65547	1.40545	7.77919
Aged	-0.529073	1.69421	7.61721	0.255803	5.20867	-0.682696	-0.646112	1.809	4.98514	4.916	2.93168	0.144046	4.99589	3.37448	2.33056	2.64386	9.62042	4.33607	4.57713	10.7548	14.5187	11.2896	4.85893	0.575312	6.39712	0.360645	1.70354	6.49697	3.45549	3.47573	1.55041	3.42291
Aged	5.50239	6.1643	10.4057	6.71026	7.30688	4.15137	5.98162	7.69697	8.36549	14.537	5.04745	6.33521	13.6642	7.88387	6.27594	4.16752	10.4631	8.59839	6.20711	12.0915	13.2349	7.67044	9.72678	6.94907	7.14507	2.31325	5.9305	7.81545	8.7415	8.00882	5.76898	9.85403
Aged	-0.749038	1.72814	6.66107	3.45154	4.75061	-0.753896	3.0993	6.53419	6.1918	8.50204	2.03914	0.695994	5.77531	5.32769	4.15381	2.36737	9.21536	4.66221	4.33557	11.8609	11.521	7.87307	6.39905	3.18222	2.49057	0.369606	1.69866	7.90304	5.6014	5.77847	1.46467	8.36916
Aged	-0.514573	1.72683	6.34625	4.35614	5.91791	-0.562772	-0.715486	2.05624	5.38509	8.17273	0.275007	0.0271541	5.03228	6.26566	1.40654	1.02857	8.54959	4.20328	4.26078	11.5179	12.1601	7.66221	4.88894	0.606916	3.53481	1.54597	1.71414	7.5127	4.55471	3.4822	1.6248	7.27659
Aged	6.7447	8.81484	11.0114	9.49414	8.81932	6.00675	4.50335	7.30961	6.44725	14.3309	6.88252	8.01279	8.65055	7.75822	5.81609	6.14608	9.01856	8.06242	6.9431	10.0174	14.6705	11.2289	10.479	8.05306	8.31279	3.53605	7.15937	10.0089	8.26303	4.55704	9.11437	11.89
Aged	-0.529073	1.69421	5.32769	4.0027	5.23381	-0.682696	1.38405	1.809	4.98514	8.87823	3.64962	0.144046	4.99589	3.37448	1.40817	2.06695	7.31188	4.33607	5.29829	9.4109	13.2531	8.88292	4.85893	0.575312	3.04858	0.360645	1.70354	NA	3.87381	3.47573	1.55041	9.94246
Aged	1.71809	1.72814	6.37678	4.11103	3.72901	1.38405	2.09424	4.54905	5.30111	7.81042	0.978196	0.0186342	6.45582	3.79556	1.39067	-0.564905	10.1661	4.55029	5.45055	8.968	10.6996	8.10156	6.39905	4.40667	2.21723	0.369606	1.69866	6.63503	4.76532	4.91313	1.46467	8.36916
Aged	0.111031	1.69421	7.36982	0.255803	4.27724	-0.682696	1.81558	1.809	4.98514	9.01145	3.13093	0.910733	6.27072	3.37448	3.72792	0.871844	8.28323	4.33607	4.07039	10.0194	13.2363	8.08369	4.85893	3.24945	3.04858	0.360645	1.70354	7.89367	5.23228	3.47573	3.21412	7.00641
Aged	-0.749038	1.72814	9.63358	0.171207	4.18903	-0.753896	0.970854	4.21428	5.30111	7.81042	0.903038	0.0186342	4.99761	3.79556	1.39067	2.07382	8.42249	4.22705	3.39917	12.0376	13.7783	7.42677	6.39905	3.18222	1.61824	0.369606	1.69866	7.2588	4.76532	3.24123	1.46467	8.36916
Aged	-0.529073	1.69421	7.13709	0.255803	4.27724	-0.682696	2.02503	1.809	4.98514	6.41126	3.96162	0.144046	4.99589	3.37448	2.98732	3.25096	9.33702	4.50144	4.40735	11.5108	12.548	8.60147	4.85893	0.575312	3.04858	0.360645	1.70354	6.8586	5.4957	3.47573	1.55041	7.00641
Aged	-0.621488	1.66266	3.22342	2.66084	3.87676	-0.562772	3.63575	2.05624	2.3202	8.41193	1.02148	0.0271541	5.03228	6.04089	3.26903	2.08406	8.85134	5.47768	4.51349	10.3966	12.9401	8.62553	4.88894	0.606916	3.26604	0.360645	1.71414	6.68762	4.55471	3.4822	1.62293	6.50208
Aged	-0.529073	1.69421	5.05961	0.255803	4.17552	-0.358454	-0.646112	1.809	4.98514	7.54697	1.48543	0.144046	4.99589	3.37448	1.40817	2.774	8.68054	4.33607	4.54967	2.72137	11.267	7.28263	4.85893	0.575312	3.04858	0.360645	1.70354	6.73186	2.58736	3.47573	1.55041	6.95361
Aged	-0.529073	1.69421	5.11728	0.255803	4.86888	-0.682696	3.94579	6.26209	4.98514	9.34587	2.76765	1.52607	4.99589	3.37448	4.854	2.98914	1.40163	5.39883	4.71039	11.5314	13.487	9.07203	4.85893	1.55582	3.04858	0.360645	1.70354	6.35297	4.54102	3.47573	2.7137	6.65163

## Sheet: Supp Fig 4
Supp Fig 4
	Baseline				On Treatment				Fold Change
Cytokine Group	Age Coefficient	Low Bound of Age Coefficient	Upper Bound of Age Coefficient	P-value of Age coefficient	Age Coefficient	Low Bound of Age Coefficient	Upper Bound of Age Coefficient	P-value of Age coefficient	Age Coefficient	Low Bound of Age Coefficient	Upper Bound of Age Coefficient	P-value of Age coefficient
Th1	0.59	-1.1	2.28	0.4924	-0.01	-1.72	1.71	0.9951	-0.72	-2.36	0.93	0.3909
Th2	0.14	-1.44	1.71	0.8652	-0.1	-1.66	1.47	0.9017	-0.2	-1.83	1.42	0.8043
Th17	0.89	-0.32	2.11	0.1485	0.14	-1.11	1.39	0.8258	-1.12	-2.3	0.07	0.0639
Treg	0.04	-0.35	0.43	0.829	-0.29	-0.7	0.11	0.1549	-0.41	-0.81	-0.01	0.0471
Chemokines	0.43	-1.19	2.05	0.5995	-0.85	-2.36	0.65	0.2618	-1.54	-3.37	0.29	0.0976
Other	0.68	-2.09	3.45	0.6268	-0.64	-3.32	2.04	0.6365	-1.44	-4.2	1.32	0.3019

[truncated: 15 more sheets: Supp Fig 5, Supp Fig 6, Supp Fig 7, Supp Fig 8, Supp Fig 9, Supp Fig 10, Supp Fig 11, Supp Fig 12, Supp Fig 13, Supp Fig 14, Supp Fig 15, Supp Fig 16, Supp Fig 17, Supp Fig 18, Supp Fig 19]
